# Supplementary material for: Quantitative Proteomic Analysis of Outer Membrane Vesicles from Fusobacterium nucleatum Cultivated in the Mimic Cancer Environment
Source: Microbiol Spectr. 2023 Jun 21;11(4):e00394-23. doi: 10.1128/spectrum.00394-23 (PMC10434195; doi:10.1128/spectrum.00394-23)
Supplement: Supplemental file 4 — Table S2. Download spectrum.00394-23-s0001.xlsx, XLSX file, 0.06 MB [file spectrum.00394-23-s0001.xlsx]

## Sheet: Proteins
	All proteins identified in both aOMV and nOMV
Accession	Protein Name	Sum PEP Score	Coverage [%]	MW [kDa]	calc. pI
D5REK4	Outer membrane autotransporter barrel domain protein	3783.09	67	361.3	8.73
D5RDJ8	Autotransporter beta-domain protein	2623.21	71	252	9.29
D5RCU1	Tetratricopeptide repeat protein	1895.31	82	109.7	8.76
D5RCR8	Uncharacterized protein	1522.72	93	42.3	9.19
D5RBA4	Outer membrane autotransporter barrel domain protein	1465.69	46	399.6	8.79
D5RB84	Peptidase_S8 domain-containing protein (Fragment)	1414.98	79	75.6	7.59
D5RD69	Uncharacterized protein (Fragment)	1389.34	61	182.8	8.53
D5RDX9	Uncharacterized protein (Fragment)	1321.6	58	219	9
D5RD74	Autotransporter beta-domain protein (Fragment)	1204.43	54	247.9	9.06
D5RBW2	Autotransporter beta-domain protein	1138.57	58	238.3	9.22
D5RE27	Urocanate reductase	956.246	74	60.9	9.11
D5RBA3	Autotransporter beta-domain protein	947.846	51	232	9.16
D5RA78	TonB-dependent receptor plug domain protein	926.45	74	73.6	9.07
D5REY3	Outer membrane protein, OMP85 family	921.725	78	79	8.44
D5RA45	Outer membrane protein transport protein, Ompp1/FadL/TodX family	895.137	80	53.2	9.35
D5RD12	D-galactose-binding periplasmic protein	751.208	87	36.4	4.88
D5RF26	Filamentous hemeagglutinin family domain protein	744.723	42	288.9	8.41
D5RAW6	Hep/Hag repeat protein	713.404	62	52.4	9.1
D5RFW5	Hep/Hag repeat protein (Fragment)	712.58	58	61.1	5.17
D5RAI8	Alpha-2-macroglobulin family protein	664.434	49	183.2	5.53
D5RAT3	60 kDa chaperonin	651.543	81	57.5	5.01
D5RDS9	SpoIID/LytB domain protein	614.192	76	57.3	9.28
D5REI8	Uncharacterized protein	583.953	77	29.5	7.61
D5REY0	Glycerophosphodiester phosphodiesterase family protein	547.04	80	41.1	7.33
D5RC11	OmpA family protein	541.006	82	20	8.82
D5RD81	Uncharacterized protein	533.456	81	46.4	9.14
D5RD18	Pyruvate synthase	515.852	46	131.2	6.25
D5RDM8	MORN repeat protein	511.84	79	36.5	8.13
D5RFX1	Autotransporter beta-domain protein (Fragment)	509.674	73	42.5	9.13
D5RBV3	ABC transporter, substrate-binding protein, family 5	504.451	66	57.1	5.22
D5RFL3	Uncharacterized protein	504.116	81	28.9	9.22
D5RAB5	Redoxin family protein	495.382	72	20.6	9.23
D5REI9	Uncharacterized protein (Fragment)	494.385	41	210	8.92
D5RA65	Peptidase_S8 domain-containing protein (Fragment)	485.8	58	70.3	8.43
D5RDR3	Uncharacterized protein	482.096	74	33.9	8.81
D5RET6	Hep/Hag repeat protein (Fragment)	469.923	51	44.5	5.08
D5RA86	ABC transporter, solute-binding protein	461.319	80	39.5	4.94
D5RAG8	Uncharacterized protein	456.73	80	25.4	9.28
D5RES0	Chaperone protein DnaK	453.101	64	65.4	5.05
D5RC10	SH3b domain-containing protein	449.665	74	45.6	8.92
D5RBK6	Hep/Hag repeat protein	441.515	55	64.6	8.72
D5REJ7	TonB-dependent receptor plug domain protein	440.907	63	73.4	9.16
D5RDV8	MORN repeat protein	432.797	68	31.4	8.56
D5RE83	MORN repeat protein	429.361	77	27.2	8.75
D5REP6	Uncharacterized protein	424.25	74	28.9	8.62
D5RC64	N-acetylmuramoyl-L-alanine amidase	420.967	80	34.6	6.67
D5RFW7	Outer membrane autotransporter barrel domain protein (Fragment)	410.503	60	72.9	9.2
D5REV9	Outer membrane efflux protein	408.104	79	48.2	8.35
D5RDW4	TonB-dependent receptor	402.242	63	81.7	9.22
D5REC6	TonB-dependent receptor	400.687	65	75.9	8.92
D5REW7	OmpA family protein	388.998	66	21.6	9.54
D5RCF3	Uncharacterized protein	384.91	80	28.7	5.39
D5RAL8	Uncharacterized protein	382.853	48	134.9	8
D5RFR6	MliC domain-containing protein	380.236	80	13.6	4.48
D5RB53	Bacterial extracellular solute-binding protein, family 7	379.852	51	38.7	5.12
D5RCX9	POTRA domain protein, ShlB-type	373.437	61	66.3	9.36
D5RAG7	von Willebrand factor type A domain protein	370.698	71	27.3	8.12
D5REY2	Outer membrane protein	370.398	81	17.6	9.16
D5REK1	ABC transporter, substrate-binding protein, family 5	368.431	54	58.8	4.93
D5RE82	Phenylalanine--tRNA ligase beta subunit	365.949	52	90.8	5.38
D5RBX4	ABC transporter, solute-binding protein	361.743	86	39	4.83
D5REF7	META domain protein	359.248	76	16.5	8.59
D5REP8	ABC transporter, substrate-binding protein	351.922	55	35.2	7.91
D5RCY7	Uncharacterized protein	344.198	80	35.1	5.82
D5RDU9	Acyl-CoA dehydrogenase, C-terminal domain protein	341.132	60	41.7	8.13
D5RE85	Filamentous hemeagglutinin family domain protein (Fragment)	333.915	66	55	9.52
D5RD68	Uncharacterized protein (Fragment)	333.267	57	68.8	9.38
D5RD53	Peptidase, S41 family	332.111	64	48.8	9.07
D5RDR9	FMN-binding domain protein	322.445	58	56.3	8.78
D5RD20	Phosphate acetyltransferase	321.852	70	35.7	7.72
D5RDF3	YARHG domain-containing protein	317.466	67	45.7	7.84
D5RCU2	Uncharacterized protein	309.205	57	13.9	4.49
D5RF13	Uncharacterized protein	309.051	64	43.3	9.22
D5RFS1	Cupin domain protein	308.906	75	17	7.05
D5REK5	Uncharacterized protein	304.811	57	14.8	5.44
D5REX7	Autotransporter beta-domain protein	303.959	37	163.5	9.2
D5RDA0	Rubredoxin	299.77	60	68.6	6.92
D5RE87	Glutamate dehydrogenase	292.753	63	46.4	6.81
D5RFA5	30S ribosomal protein S2	292.241	54	27.9	5.59
D5RDY0	Elongation factor Tu	291.795	67	43.4	5.31
D5RBM0	Uncharacterized protein	290.837	49	27.8	5.2
D5RDF5	Tyrosine phenol-lyase	290.469	61	52.1	6.99
D5RE94	Acetyl-CoA C-acetyltransferase	286.995	67	42.4	7.11
D5RB13	MORN repeat protein	286.019	65	34.4	8.68
D5RD48	Uncharacterized protein	281.782	75	30.6	9.39
D5RFV2	Outer membrane efflux protein	280.702	50	53.2	5.88
D5RFQ3	Enolase	279.736	69	46.6	5.16
D5RDF1	Putative alkyl hydroperoxide reductase F subunit	277.593	58	60	5.33
D5RD19	Acetate kinase	276.708	60	43.6	6.35
D5REN9	Peptidyl-prolyl cis-trans isomerase	276.3	43	30.8	7.99
D5RBJ0	Uncharacterized protein	275.773	50	47.2	5.38
D5RE84	MORN repeat protein	272.645	72	21.4	8.9
D5RBS6	PpiC domain-containing protein	269.035	63	64.3	6.55
D5RE42	Uncharacterized protein	268.638	68	26.1	8.82
D5RE51	MORN repeat protein	260.295	77	26.7	8.95
D5RBF7	MORN repeat protein	258.37	73	28.3	8.65
D5RES4	Serine--tRNA ligase	256.967	61	48.3	5.47
D5RC23	Glutaconyl-CoA decarboxylase subunit alpha	256.672	46	63.8	5.45
D5RC98	Uncharacterized protein	253.653	71	19.1	5.74
D5RE18	Serine-type D-Ala-D-Ala carboxypeptidase	247.775	57	47.7	6.49
D5RBD2	Uncharacterized protein	245.74	48	12.5	8.54
D5RFD1	Uncharacterized protein	245.555	71	16.6	9.1
D5RB47	Uncharacterized protein	244.612	63	23.5	4.68
D5RF17	Beta-eliminating lyase	242.992	51	61.9	5.72
D5REK6	Uncharacterized protein	241.955	65	15.2	4.73
D5RCS5	Uncharacterized protein	241.437	66	15.2	9.38
D5RCA7	Antibiotic biosynthesis monooxygenase	235.119	56	26.9	5.81
D5RE93	3-oxoacyl-[acyl-carrier-protein] reductase	233.462	60	25.9	5.99
D5RE49	MORN repeat protein	228.812	84	18.3	9.23
D5RF15	Chaperone protein ClpB	226.569	39	98	5.31
D5RBL0	Uncharacterized protein	219.869	72	20.3	8.82
D5RCX8	OMP_b-brl domain-containing protein	217.331	69	24.4	9.48
D5RCM1	Ferritin-like protein	215.676	88	16.9	5.25
D5RFD0	30S ribosomal protein S10	213.693	69	11.5	10.05
D5RFA6	Elongation factor Ts	213.513	70	33.4	5.31
D5RB12	MORN repeat protein	213.467	68	31.3	4.81
D5RFV9	Uncharacterized protein	202.819	67	19.9	4.7
D5RB48	Uncharacterized protein	199.842	66	6.2	9.47
D5RCS0	3-oxoacid CoA-transferase, A subunit	199.712	66	23.1	5.91
D5R9X6	Chaperone protein HtpG	199.421	42	71.2	5.27
D5REI2	Glutathione hydrolase proenzyme	199.194	45	62.9	8.47
D5RFW0	Uncharacterized protein	198.163	62	15.5	4.87
D5RCS1	3-oxoacid CoA-transferase, B subunit	196.898	59	23	5.19
D5RDU2	Urocanate hydratase	195.574	43	75.5	6.51
D5RF95	Uncharacterized protein	194.644	48	20.6	9.6
D5REL8	Putative iron-sulfur cluster-binding protein	194.262	37	79.8	6.76
D5RDY1	Elongation factor G	193.864	39	77.1	5.22
D5RBD8	Tetratricopeptide repeat protein	191.774	47	31.2	9
D5RAM0	Uncharacterized protein	185.252	55	19.4	4.56
D5RBV5	Outer membrane insertion signal domain protein	184.599	66	28	8.72
D5RBB7	Pyridoxal 5'-phosphate synthase subunit PdxS	182.934	67	30.2	6.43
D5RE15	Uncharacterized protein	182.643	47	12.9	9.19
D5RAR6	NLPA lipoprotein	182.222	76	28.7	9.44
D5RBC4	Cyclically-permuted mutarotase family protein	181.004	54	42.7	9.09
D5R9X0	50S ribosomal protein L13	178.801	76	16.5	9.92
D5RF62	DNA-directed RNA polymerase subunit beta'	178.714	29	148	8.78
D5RFV0	MORN repeat protein	175.342	60	39.5	9.04
D5RES1	Protein GrpE	174.641	56	23.4	5.39
D5RAC1	Enoyl-CoA hydratase/isomerase family protein	173.019	55	27.8	5.38
D5RC20	R-phenyllactate dehydratase, medium subunit	172.897	49	50	5.45
D5RFE0	Peptidase, M48 family	172.713	44	29.3	9.22
D5RDZ5	Adhesion protein FadA	172.283	50	14.5	4.88
D5R9X4	50S ribosomal protein L20	169.347	75	13	12.02
D5RDL1	Uncharacterized protein	168.857	64	30	9.22
D5RFG3	UDP-N-acetylglucosamine 4,6-dehydratase	168.133	51	38.3	8.85
D5RCI9	ABC transporter, substrate-binding protein, family 5	167.828	46	59.5	4.92
D5RFB9	50S ribosomal protein L14	167.783	80	13.4	10.59
D5RB64	Uncharacterized protein	167.494	59	22.2	5.12
D5RAX1	Nickel ABC transporter, periplasmic nickel-binding protein	167.117	37	61.1	5.27
D5RA47	Uncharacterized protein	167.061	66	21.8	8.22
D5RB36	ABC transporter, substrate-binding protein, family 5	166.96	48	56.5	5.15
D5REQ1	ABC transporter, substrate-binding protein	166.83	61	34.1	8.95
D5RDA1	Metallo-beta-lactamase domain protein	166.81	45	46.6	5.88
D5RDU7	Electron transfer flavoprotein FAD-binding domain protein	166.747	43	42.2	6.04
D5RA89	Periplasmic binding protein	164.082	41	40	9.23
D5RD88	MORN repeat protein	163.742	61	33	5.44
D5RCF0	MORN repeat protein	160.446	64	19.6	9.28
D5RAR0	Glyceraldehyde-3-phosphate dehydrogenase	158.859	51	35.9	6.01
D5RAX8	MORN repeat protein	158.332	38	64.1	8.24
D5RBC6	Sialic acid-binding periplasmic protein SiaP	158.231	52	36.6	9.23
D5RAF5	Pyridoxal-phosphate dependent protein	154.78	40	37.2	8.65
D5RBW6	Uncharacterized protein	154.738	25	90.1	8.9
D5RFW8	Uncharacterized protein (Fragment)	154.062	43	65.1	9.47
D5RA94	Periplasmic binding protein	152.819	52	38.9	9.03
D5RE28	Uncharacterized protein	152.744	74	19.9	4.61
D5RDF0	Alkyl hydroperoxide reductase C	152.077	69	21	5.34
D5RE08	Glycine--tRNA ligase beta subunit	151.638	34	78.7	6.57
D5RBY1	Phosphoglucosamine mutase	150.733	48	50	6.6
D5RBX6	Uncharacterized protein	148.863	42	29.7	5.64
D5RFH3	DegT/DnrJ/EryC1/StrS aminotransferase family protein	148.471	44	46.5	6.87
D5REE6	Uncharacterized protein	146.565	75	12.4	9.23
D5RA77	Periplasmic binding protein	146.229	51	33.4	9.36
D5RA40	ABC transporter, substrate-binding protein, family 5	143.457	42	56.2	5.14
D5RAS6	ABC transporter, substrate-binding protein	143.008	61	35	4.83
D5REL3	Acyl-CoA dehydrogenase, C-terminal domain protein	142.738	49	41.2	5.3
D5RDB3	Threonine ammonia-lyase	141.954	38	44.4	6.83
D5RA99	ABC transporter, substrate-binding protein, family 5	141.49	46	63.2	5.38
D5RF63	DNA-directed RNA polymerase subunit beta	138.932	27	133.1	5.12
D5RAS4	Uncharacterized protein	138.787	67	25.1	5.49
D5RAH2	Uncharacterized protein	138.527	81	17.5	4.83
D5R9X5	Fructose-bisphosphate aldolase class 1	138.272	60	32.9	6.96
D5RDZ7	Formate C-acetyltransferase	138.136	38	83.9	5.81
D5RAI5	von Willebrand factor type A domain protein	136.985	36	59.2	5.12
D5RCV2	Uncharacterized protein	136.821	63	16.1	8.95
D5RAV3	Uncharacterized protein	136.283	81	18.9	5.01
D5RFB5	30S ribosomal protein S8	135.479	73	14.8	9.91
D5RFH1	DegT/DnrJ/EryC1/StrS aminotransferase family protein	134.807	42	45.4	5.96
D5RF44	Dihydropteroate synthase	133.796	60	30.6	5.63
D5RFQ4	Pyruvate kinase	133.248	39	52	6.81
D5RFX9	Uncharacterized protein	133.174	42	48.7	8.94
D5RFS4	Protein RecA	132.969	47	40.9	5.99
D5RFE3	Proline--tRNA ligase	131.309	38	64.6	5.64
D5RFG6	Oxidoreductase, NAD-binding domain protein	130.548	47	40.8	5.16
D5RAM4	Uncharacterized protein	130.426	37	58	8.9
D5RD85	Ribosome hibernation promoting factor	130.08	67	20.6	9.13
D5RD80	Lysine--tRNA ligase	128.905	34	57.1	5.85
D5RDQ9	Uncharacterized protein	126.964	46	52	8.21
D5RA61	Uncharacterized protein	126.539	56	31.1	5.71
D5REL2	Electron transfer flavoprotein subunit beta	124.966	47	28.4	5.19
D5REA7	4-phosphoerythronate dehydrogenase	123.477	41	37.9	5.54
D5RDT5	ABC transporter, substrate-binding protein, family 3	123.248	55	26.9	9.38
D5RF66	50S ribosomal protein L10	121.709	51	18.7	9.22
D5RAW2	Uncharacterized protein	120.116	48	22.2	9.03
D5RCG2	Phosphate/phosphite/phosphonate ABC transporter, periplasmic binding protein	117.988	31	32.1	6.58
D5RCR0	Uncharacterized protein	117.698	45	37.2	5.52
D5RCW7	Uncharacterized protein	117.365	47	18.5	9.38
D5RD05	Peptidase propeptide and YPEB domain protein	115.981	55	18.1	6.25
D5REN3	Autotransporter domain-containing protein (Fragment)	115.261	72	12.8	9.55
D5RFD6	ABC transporter, substrate-binding protein, family 5	115.053	37	56.3	5.02
D5RE50	MORN repeat protein	114.651	67	18.6	8.88
D5RBU0	N-acetylmuramoyl-L-alanine amidase	113.752	56	33	6.6
D5RB95	50S ribosomal protein L28	113.215	59	9.5	11.03
D5REU6	30S ribosomal protein S13	113.057	69	13.6	10.35
D5RDU8	Electron transfer flavoprotein domain protein	112.982	43	28.5	4.96
D5RFC4	50S ribosomal protein L22	111.605	41	12.3	10.56
D5RB19	HMGL-like protein	110.037	48	50.6	6.9
D5REP7	Uncharacterized protein	109.84	53	15.1	5.59
D5REX8	Probable cytosol aminopeptidase	108.414	36	53.5	8.92
D5RD08	Formate--tetrahydrofolate ligase	108.325	35	58.3	7.23
D5RDA3	Pyruvate synthase	107.233	21	131.8	6.35
D5RDD2	30S ribosomal protein S16	105.609	71	9.9	9.95
D5RFB7	50S ribosomal protein L5	104.898	64	20.7	9.28
D5REK7	Adhesion protein FadA	104.665	62	14.2	5.43
D5REQ2	ABC transporter, substrate-binding protein	104.622	43	34.2	8.81
D5RCR1	L-lysine 2,3-aminomutase	103.505	29	48.7	6.48
D5RD87	Uncharacterized protein	103.302	42	33.6	9.1
D5RE37	Asparagine--tRNA ligase	102.503	38	53.5	5.85
D5RFC3	30S ribosomal protein S3	102.365	54	24.3	9.76
D5RFG0	Cytidylyltransferase	102.244	25	70	5.78
D5RFU4	Penicillin-insensitive transglycosylase	101.812	22	83.5	5.81
D5RBS7	Sigma-54 interaction domain protein	101.442	37	52.4	6.04
D5RB01	NMT1/THI5-like protein	101.287	36	37.9	5.05
D5RCB1	FMN-binding domain protein	101.168	73	15.4	5.25
D5RDH3	Periplasmic binding protein	101.132	41	43.1	5.07
D5RAR3	FMN-binding domain protein	100.182	61	12.8	9.28
D5RE96	Autotransporter beta-domain protein	99.359	18	177.2	8.72
D5RE45	Uncharacterized protein	98.445	53	32.8	6.2
D5RAA0	Aspartate--tRNA ligase	97.975	36	67.6	5.52
D5RCE4	Aminotransferase	97.858	39	44.8	6.33
D5RDV7	M18 family aminopeptidase	96.993	32	47.8	8.59
D5RFL2	Protein translocase subunit SecA	96.181	24	99.7	5.82
D5RCM6	Signal recognition particle receptor FtsY	95.969	45	37.3	5.63
D5RAM6	ABC transporter, solute-binding protein	95.934	40	39.6	4.84
D5RDU3	Histidine ammonia-lyase	94.06	34	55.9	6.43
D5RFF6	N-acetyl sugar amidotransferase	93.372	36	43.1	5.52
D5RC74	3-oxoacyl-[acyl-carrier-protein] synthase 2	92.685	26	43.8	5.78
D5RCQ2	Uncharacterized protein	92.627	70	11.5	5.43
D5RFH7	dTDP-4-dehydrorhamnose reductase	92.448	37	34.9	5.25
D5RDX3	Cell shape-determining protein MreB	92.331	46	38.6	7.24
D5RAC0	3-hydroxyacyl-CoA dehydrogenase, NAD binding domain protein	92.24	33	30	6.57
D5RAH1	Pyridoxal phosphate homeostasis protein	92.139	53	26	7.27
D5RE57	Uncharacterized protein	91.812	48	18.7	8.12
D5RE05	Uncharacterized protein	91.738	68	9.5	9.82
D5RCH4	Antioxidant, AhpC/TSA family	91.451	60	20.9	8.25
D5REU8	30S ribosomal protein S4	89.608	49	22.4	10.05
D5RAT4	10 kDa chaperonin	89.041	76	9.8	6.76
D5RAX6	MORN repeat protein	87.839	37	41.3	8.48
D5RCW9	Uncharacterized protein	87.665	47	19.2	9.38
D5REM4	Translation elongation factor G	86.586	32	77.8	5.83
D5RFB2	30S ribosomal protein S5	86.172	56	17.4	10.04
D5REL1	Electron transfer flavoprotein FAD-binding domain protein	85.089	36	34.9	5.03
D5RCU5	TonB family domain protein	85.015	47	29.5	7.93
D5RAG6	Uncharacterized protein	84.884	55	23.7	4.73
D5RF78	Ion-translocating oxidoreductase complex subunit G	84.427	43	18.9	4.88
D5RF67	50S ribosomal protein L1	83.586	42	25.5	9.47
D5RDC8	Glutaminase	83.33	36	33.1	6.32
D5REI1	Uncharacterized protein	82.52	59	19	9.5
D5RBL2	2,3-bisphosphoglycerate-dependent phosphoglycerate mutase	82.023	44	26.2	6.71
D5RCN3	Tetratricopeptide repeat protein	81.54	47	28.4	5.77
D5RFR0	Uncharacterized protein	81.422	47	18.2	7.88
D5RC77	3-oxoacyl-[acyl-carrier-protein] synthase 3	81.292	42	35.6	8.5
D5RCL2	Pyridine nucleotide-disulfide oxidoreductase	81.043	31	49.6	6.96
D5RFC9	50S ribosomal protein L3	80.894	58	22.6	9.76
D5RF58	FAD:protein FMN transferase	80.524	34	38.5	5.4
D5RBF8	Inosine-5'-monophosphate dehydrogenase	80.156	33	51.9	7.34
D5RE86	4-phosphoerythronate dehydrogenase	79.741	45	38	5.77
D5RBK0	Glutamate formimidoyltransferase	79.727	36	35.8	6.1
D5RAX2	6,7-dimethyl-8-ribityllumazine synthase	78.985	55	16.4	6.8
D5REM2	FAD dependent oxidoreductase	78.859	38	45.9	4.81
D5RBM3	Uncharacterized protein	78.695	36	11	11.06
D5RAK9	MORN repeat protein	78.107	54	18.1	9.5
D5RFH2	Nucleotide sugar dehydrogenase	77.474	28	48.3	5.53
D5RD75	Hep/Hag repeat protein (Fragment)	77.336	10	31	7.37
D5R9W9	30S ribosomal protein S9	76.648	62	14.5	10.83
D5RFT5	DNA polymerase III, beta subunit	76.526	31	44.5	5.26
D5RC53	Putative enoyl-[acyl-carrier-protein] reductase II	75.703	29	34	6.06
D5RFV1	MORN repeat protein	75.321	40	38.6	8.97
D5RE95	SH3 domain protein	74.112	46	18.4	6.2
D5RCX1	Uncharacterized protein	71.94	39	19.1	8.46
D5RFQ9	Uncharacterized protein	71.92	46	17.1	9.13
D5RAL9	Threonine--tRNA ligase	71.532	24	73.8	5.94
D5RFC6	50S ribosomal protein L2	71.103	40	30.6	10.42
D5RDE5	30S ribosomal protein S15	71.066	85	9.8	10.05
D5R9W8	DUF2262 domain-containing protein	70.794	34	37.7	5.25
D5RE81	Phenylalanine--tRNA ligase alpha subunit	70.476	41	39.2	6.02
D5RD40	Uncharacterized protein	70.372	71	9.7	4.84
D5REV0	50S ribosomal protein L17	70.371	67	13.4	10.55
D5RF52	Filamentous hemeagglutinin family domain protein	70.179	5	203.4	9.07
D5RCA1	Glutamate--tRNA ligase	70.008	27	59.4	6.23
D5RD35	Arginine ABC transporter, periplasmic arginine-binding protein ArtP	68.79	33	28.3	9.17
D5RC44	FAD dependent oxidoreductase	68.482	34	55.2	6.6
D5RAZ5	Uncharacterized protein	68.378	40	35.7	8.13
D5RB70	Cell shape-determining protein MreB	68.087	27	37.2	5.43
D5RBS0	ABC transporter, substrate-binding protein, family 5	67.929	24	55.5	5
D5REC5	Periplasmic binding protein	67.801	51	31.7	9.19
D5RFX0	OmpA family protein (Fragment)	67.11	39	17.4	5.36
D5RDM0	Glucose-1-phosphate adenylyltransferase, GlgD subunit	67.101	37	44.1	8.16
D5RA54	Uncharacterized protein	65.865	61	11.2	4.7
D5RDI8	Trigger factor	65.847	32	48.7	4.94
D5RC24	Glutaconate CoA-transferase subunit B	65.833	44	29.3	6.13
D5RBL1	Phosphoglycerate mutase 1 family	65.811	46	23.8	5.17
D5REX1	Uncharacterized protein (Fragment)	65.646	64	19	5.07
D5RE24	Tyrosine--tRNA ligase	64.6	36	46.2	6.42
D5RFE1	30S ribosomal protein S18	64.568	65	8.4	11.25
D5RBH2	Glycosyltransferase, group 2 family protein	64.363	46	34	7.34
D5RAJ2	Peptidase propeptide and YPEB domain protein	64.108	43	18.3	5.48
D5RAX5	Riboflavin biosynthesis protein RibBA	64.069	29	44.1	6.87
D5RDF9	Ribose-phosphate pyrophosphokinase	64.004	25	35.1	7.83
D5RE26	Transcriptional regulator, Spx/MgsR family	63.535	53	14.3	9.28
D5RBK1	Imidazolonepropionase	63.533	27	45.3	5.72
D5RAD7	Flavodoxin	63.345	43	17.8	8.69
D5RA84	ABC transporter, ATP-binding protein	63.23	38	40	6.11
D5RFF7	UDP-4-keto-6-deoxy-N-acetylglucosamine 4-aminotransferase	63.195	25	46.3	6.61
D5RFB4	50S ribosomal protein L6	62.573	58	19.4	9.74
D5RCJ4	L-serine ammonia-lyase	62.431	27	45.1	6.79
D5RBS4	RNA polymerase sigma factor SigA	62.071	28	48.6	4.63
D5RDK4	Uncharacterized protein (Fragment)	62.035	34	17.6	4.74
D5RAC4	DNA-binding protein HU 1	61.774	56	11.3	10.08
D5REL4	Putative glycolate oxidase, subunit GlcD	61.556	28	52.2	4.92
D5RB98	Phosphoenolpyruvate-dependent sugar phosphotransferase system, EIIA 2	61.519	20	66.5	6.68
D5RAG3	Probable D-serine dehydratase	61.259	22	49.9	7.01
D5RAK2	UDP-3-O-acyl-N-acetylglucosamine deacetylase	61.236	41	32.2	6.2
D5RC25	Glutaconate CoA-transferase subunit A	61.177	34	36.2	5.6
D5RFW9	Uncharacterized protein (Fragment)	60.735	54	9.7	5.5
D5RCC1	Abhydrolase_3 domain-containing protein	60.685	35	34.8	8.51
D5RDX8	Aspartyl/glutamyl-tRNA(Asn/Gln) amidotransferase subunit B	60.355	28	55	5.54
D5RBP7	OstA-like_N domain-containing protein	60.098	19	100.6	7.2
D5RFA3	Uncharacterized protein	60.051	38	23.7	7.85
D5RDL7	Alpha-1,4 glucan phosphorylase	59.206	18	94.6	7.06
D5REM7	SPFH/Band 7/PHB domain protein	59.155	31	33.1	5.71
D5RE98	Putative cysteine--tRNA ligase	59.086	29	37.7	8.79
D5RFG2	Oxidoreductase, aldo/keto reductase family protein	58.948	36	33.2	8.46
D5RE99	Arginase	58.847	17	87.3	5.14
D5RE16	Late embryogenesis abundant protein	58.778	72	10.4	5.03
D5RFN3	Uncharacterized protein	58.563	59	12.8	5.27
D5REW9	Cobalt chelatase (CbiK)	58.244	39	32.5	6.57
D5RFX8	VacJ-like protein	58.004	28	29.7	9
D5RB29	Triosephosphate isomerase	57.419	58	27.7	5.35
D5RF75	Electron transport complex, RnfABCDGE type, B subunit	57.372	35	41.9	6.46
D5RDW5	Periplasmic binding protein	57.352	25	32.9	9.13
D5RFZ1	Transketolase, pyridine binding domain protein	57.267	39	33.3	5.74
D5REW1	Signal peptide peptidase SppA, 67K type	57.158	18	66.9	5.97
D5RC12	Aminotransferase	56.953	28	47.3	8.53
D5RFF8	Pseudaminic acid synthase	56.942	23	58.7	6.89
D5RB15	Citrate lyase alpha chain	56.878	24	55.4	5.52
D5REF6	PTS system, glucose subfamily, IIA component	56.784	54	18.2	5.68
D5REU9	DNA-directed RNA polymerase subunit alpha	56.605	29	38.4	4.78
D5REY8	Uncharacterized protein	56.351	34	16.2	6.73
D5RBF2	2-dehydro-3-deoxyphosphooctonate aldolase	55.634	36	33.2	8
D5RB30	Ribosome-binding ATPase YchF	55.093	23	40.3	5.3
D5RBG2	SCP-like protein	55.066	32	28.6	9.23
D5RCF9	Pyridoxamine 5'-phosphate oxidase family protein	54.407	63	15.5	6.01
D5RB91	Oxidoreductase, short chain dehydrogenase/reductase family protein	54.335	32	28.9	7.8
D5RFB1	50S ribosomal protein L30	54.24	39	6.9	9.7
D5RDJ6	Uncharacterized protein	53.672	62	7	8.97
D5RFF2	ALGX domain-containing protein	53.544	28	55.8	5.55
D5RC56	GTPase Der	52.976	25	49.7	5.21
D5RCD7	Fructose-1,6-bisphosphatase	52.881	23	37.7	5.71
D5RCH3	OmpA family protein	52.839	29	42.9	4.81
D5RCH6	UPF0371 protein HMPREF0397_0911	52.753	24	57.7	6.87
D5RF00	Cupin domain protein	52.731	49	21.1	7.47
D5RCE3	Uncharacterized protein	52.556	39	12.3	8.05
D5RD13	Galactose/methyl galactoside import ATP-binding protein MglA	51.807	24	56.5	8.6
D5RFA4	Uncharacterized protein	51.738	58	14.4	4.48
D5RA32	Phosphoribosylformylglycinamidine synthase	51.735	11	139.9	5.77
D5RFC1	50S ribosomal protein L29	51.621	68	7.1	9.38
D5RFC2	50S ribosomal protein L16	51.594	43	16.1	10.73
D5RF57	Putative K(+)-stimulated pyrophosphate-energized sodium pump	51.188	13	68.9	5.58
D5RCR5	B12 binding domain protein	51.038	38	29	4.98
D5RFX7	Putative dipeptidase	50.984	21	50.4	5.47
D5RBV0	ABC transporter, ATP-binding protein	50.827	36	36.7	5.1
D5RDT2	Multifunctional fusion protein	50.18	21	56.8	5.85
D5RAX9	MORN repeat protein	49.302	16	58.6	8.84
D5RE20	Cysteine desulfurase	49.07	29	44.2	6.87
D5RFB3	50S ribosomal protein L18	48.774	62	13.1	10.27
D5RFA8	Ribosome-recycling factor	48.671	60	21.4	8
D5RC79	50S ribosomal protein L19	48.597	48	13.2	10.17
D5RAV2	Uncharacterized protein	48.579	39	19.3	5.3
D5RD94	Glutamine--fructose-6-phosphate aminotransferase [isomerizing]	48.284	19	67.8	6.27
D5RC50	Cell division topological specificity factor	47.99	51	11.8	9.6
D5REW2	Nucleoid-associated protein HMPREF0397_1747	47.557	52	12.4	5.11
D5RBZ8	Nicotinate phosphoribosyltransferase	47.546	20	57	6.49
D5REB9	FCD domain protein	47.313	40	27.7	6.95
D5RAG2	Alanine racemase domain protein	46.985	18	41.2	6.96
D5RDI6	ATP-dependent Clp protease ATP-binding subunit ClpX	46.681	26	47.3	6.34
D5RAZ9	Uncharacterized protein	46.469	44	18.6	5.33
D5RBQ2	Methionine aminopeptidase	46.335	32	27.6	5.54
D5RBH9	4-hydroxy-3-methylbut-2-en-1-yl diphosphate synthase (flavodoxin)	46.188	21	38.8	8.21
D5RB16	Citrate (pro-3S)-lyase subunit beta	45.844	40	32.7	5.64
D5RCM2	MORN repeat protein	45.784	54	21.2	7.96
D5RDX7	Glutamyl-tRNA(Gln) amidotransferase subunit A	45.274	18	53.6	5.81
D5REJ0	MazG nucleotide pyrophosphohydrolase domain protein	45.248	42	13.9	5.71
D5RER8	Chaperone protein DnaJ	44.936	26	43	8.13
D5RF56	Acyltransferase	44.86	9	70.4	8.66
D5RE11	Isoleucine--tRNA ligase	44.565	12	107.4	6.02
D5RBI5	Flavodoxin	44.323	44	17.9	4.13
D5RER7	Uncharacterized protein	44.315	41	17.8	8.57
D5RE34	MORN repeat protein	44.302	44	21.3	9.04
D5RBW3	Putative cysteine--tRNA ligase	44.233	25	37.6	8.63
D5RC78	Phosphate acyltransferase	44.09	21	36.5	7.27
D5RBQ3	Adenylate kinase	44.04	40	23.4	7.33
D5RD17	L-lactate dehydrogenase	43.807	25	34.9	6.18
D5RF06	Uncharacterized protein	43.672	23	47.2	5.76
D5R9X3	50S ribosomal protein L35	43.627	59	7.9	11
D5RCX5	Uncharacterized protein	43.413	32	26.5	9.28
D5RAZ0	Carbon starvation protein CstA	43.312	12	50.8	8.59
D5RBN4	Riboflavin biosynthesis protein	43.28	22	36.4	8.56
D5RFV7	Metallo-beta-lactamase domain protein	43.258	17	45.8	5.88
D5RFN0	V-type proton ATPase subunit E	43.096	32	21.1	5.08
D5RFI3	Phospholipase, patatin family	42.978	13	85.6	9.09
D5REE4	Sugar isomerase, KpsF/GutQ family	42.944	28	35.4	7.08
D5RFB6	30S ribosomal protein S14	42.729	37	10.8	10.71
D5RFG9	Putative UDP-3-O-[3-hydroxymyristoyl] glucosamine N-acyltransferase	42.191	18	35.5	8.15
D5RBW9	Uncharacterized protein	42.128	8	71.8	6.34
D5RDY3	30S ribosomal protein S12	41.83	41	13.4	10.95
D5RDN6	Uncharacterized protein	41.608	16	59.5	4.86
D5RBH6	Uncharacterized protein	41.171	45	15.4	9.09
D5RC96	Acetyl-coenzyme A carboxylase carboxyl transferase subunit alpha	40.96	27	35.3	5.15
D5RCX7	Uncharacterized protein	40.925	36	18.3	8.94
D5RC35	ABC transporter, substrate-binding protein, family 5	40.665	22	59.1	6.44
D5RFB0	50S ribosomal protein L15	40.607	44	17.3	10.07
D5RCT8	Glycerol kinase	40.376	21	55.1	5.9
D5RBR0	Hydrolase, alpha/beta domain protein	40.233	11	66	7.64
D5RCQ3	Uncharacterized protein	40.06	43	11.3	5.38
D5RCR4	D-Lysine 5,6-aminomutase alpha subunit	39.846	18	57.7	5.45
D5RBX3	ABC transporter, ATP-binding protein	39.838	30	41.8	7.06
D5RES2	Heat-inducible transcription repressor HrcA	39.787	19	40.3	5.27
D5RAR2	Phosphoglycerate kinase	39.592	25	42.8	5.85
D5RC19	2-hydroxyglutaryl-CoA dehydratase D-component	39.394	25	43.9	5.29
D5RBZ2	S-adenosylmethionine synthase	39.204	20	42	5.25
D5RBB3	UDP-N-acetylmuramoylalanine--D-glutamate ligase	39.19	19	48.8	5.97
D5RAV4	DUF5105 domain-containing protein	39.115	37	19.3	5.14
D5RAA1	Histidine--tRNA ligase	38.381	25	47.8	5.69
D5RBT0	1-deoxy-D-xylulose 5-phosphate reductoisomerase	38.328	17	44	6.58
D5RC97	Acetyl-coenzyme A carboxylase carboxyl transferase subunit beta	38.085	19	33.3	8.19
D5RF65	50S ribosomal protein L7/L12	37.424	36	12.6	4.74
D5RFV8	Uncharacterized protein (Fragment)	37.412	57	11	8.27
D5RD50	NH(3)-dependent NAD(+) synthetase	37.406	28	29.5	6.18
D5RDR6	DNA-binding protein HU	37.376	48	10.5	9.82
D5RBU9	ABC transporter, ATP-binding protein	37.234	24	36.6	8.81
D5RCE9	UPF0597 protein HMPREF0397_0884	37.063	23	45.8	6.46
D5RBI1	Transcription termination factor Rho	36.857	21	46.1	5.45
D5RFI0	AAA_15 domain-containing protein	36.834	18	52.3	7.49
D5RB58	Alcohol dehydrogenase, iron-dependent (Fragment)	36.686	29	25.1	7.25
D5REZ9	DAK2 domain fusion protein YloV	36.631	13	94.4	7.23
D5RCB2	ABC transporter, ATP-binding protein	36.574	37	25.1	5.36
D5RCE1	Penicillin-binding protein, transpeptidase domain protein	36.227	10	81.7	9.32
D5RF80	Ion-translocating oxidoreductase complex subunit C	36.143	24	47.8	8.25
D5RDN7	Uncharacterized protein	36.112	18	64.6	4.93
D5RBK8	Peptidase T	36.051	22	46.2	5.17
D5RDR4	Pyridine nucleotide-disulfide oxidoreductase	35.953	19	51.3	6.73
D5REC9	Uncharacterized protein	35.72	36	13.9	6.8
D5RBU1	Preprotein translocase, YajC subunit	35.241	34	12.3	9.44
D5RD29	CRISPR-associated regulatory protein, DevR family	35.124	21	33.9	5.49
D5RFC8	50S ribosomal protein L4	34.991	35	22.7	9.82
D5RBN9	Methyltransferase domain protein	34.489	13	60.2	5.21
D5RCY1	UDP-glucose 4-epimerase	34.258	22	36.7	5.29
D5RDU1	Sodium/glutamate symporter	34.092	9	42.5	7.43
D5RDZ3	Peptidase, M23 family	34.091	20	47.8	9.76
D5RD61	LytR_C domain-containing protein	33.752	24	37.1	7.21
D5RDR1	GTPase HflX	33.75	14	68.3	5.77
D5RCT6	Dihydroxyacetone kinase, L subunit	33.659	38	22.5	5.72
D5RCH0	Uncharacterized protein	33.375	15	67.4	6.58
D5RB46	Iron permease FTR1 family	33.289	17	49.9	8.34
D5RBY8	ATP synthase gamma chain	33.261	19	32.2	8.91
D5RC51	Cell division inhibitor MinD	33.223	19	28.7	5.88
D5REW6	UTP--glucose-1-phosphate uridylyltransferase	33.007	20	33.9	6.04
D5RF68	50S ribosomal protein L11	32.806	49	14.9	9.57
D5RDY8	Enoyl-CoA hydratase/isomerase family protein	32.622	23	28.6	5.27
D5RC40	Redoxin family protein	32.602	22	23.9	9.16
D5RE69	R3H domain protein	32.51	22	29	9.74
D5RCY2	Galactose-1-phosphate uridylyltransferase	32.415	15	59.7	6.46
D5REZ0	GTPase Obg	32.383	21	47.6	5.41
D5RFH0	Uncharacterized protein	32.353	19	28.2	6.33
D5RBA6	Cell division protein FtsZ	32.244	21	38.7	4.89
D5RC21	(R)-2-hydroxyglutaryl-CoA dehydratase activator	32.228	20	28	6.4
D5RAA3	Putative TIGR01619 family protein	32.056	18	30.7	5
D5RA39	Cauli_VI domain-containing protein	30.962	26	24.6	8.46
D5RBE2	Bifunctional protein FolD	30.864	19	30.6	6.61
D5RFR1	Bifunctional protein RfaE, domain I	30.52	21	35.7	5.63
D5RCR7	Na+/H+ antiporter family protein	30.178	5	59.3	8.02
D5RFM7	V-type ATP synthase alpha chain	30.083	17	65.6	4.98
D5RFL0	Uncharacterized protein	30.006	15	22.2	5.74
D5RF89	Adenylosuccinate synthetase	30.004	20	47.2	5.85
D5RD90	DUF4015 domain-containing protein	29.929	20	53.7	9.03
D5RBP1	Protein translocase subunit SecD	29.906	19	44.1	5.34
D5RAU2	PASTA domain protein	29.723	26	22.7	5.55
D5RAG9	Phosphoglucomutase/phosphomannomutase, alpha/beta/alpha domain II	29.52	16	65.3	5.88
D5RB74	Endonuclease MutS2	29.396	8	88.6	6.49
D5RCS3	Uncharacterized protein	29.273	13	51.4	5.63
D5RDW6	Large-conductance mechanosensitive channel	29.266	27	14.8	5.58
D5RF18	Sodium:neurotransmitter symporter family protein	29.096	9	47.5	7.85
D5RC99	Alanine racemase	28.565	16	39.8	7.8
D5RDY6	3-oxoacid CoA-transferase, B subunit	28.235	26	23.3	4.84
D5RFG1	Oxidoreductase, short chain dehydrogenase/reductase family protein	28.12	23	29.9	8.84
D5RDN8	Uncharacterized protein	28.059	47	17.2	8.63
D5RDS8	3-deoxy-manno-octulosonate cytidylyltransferase	28.007	18	28.4	6.7
D5RBK2	Formiminotransferase-cyclodeaminase	27.922	24	22.8	5.21
D5RD91	Rubredoxin	27.911	24	21.5	6.32
D5REQ7	Filamentous hemeagglutinin family domain protein	27.887	3	305.1	8.6
D5RA46	Uncharacterized protein	27.761	32	21.8	8.73
D5RD93	Creatinase	27.238	11	67.2	9.06
D5RDJ9	Mannosyl-glycoprotein endo-beta-N-acetylglucosaminidase	27.078	22	27.1	9.04
D5RDV5	Elongation factor 4	27.027	13	67.2	5.39
D5RFY7	Hypoxanthine phosphoribosyltransferase	26.667	30	20	5.53
D5RBA7	Cell division protein FtsA	26.633	18	50.1	7.08
D5RA83	Anaerobic ribonucleoside-triphosphate reductase	26.606	8	82.7	7.14
D5REJ6	UDP-N-acetylglucosamine 1-carboxyvinyltransferase	26.445	22	45.5	6.16
D5RCK7	Transcriptional regulator, Rrf2 family	26.43	29	16.4	6.57
D5RDI5	Lon protease	26.357	7	86.3	8.24
D5RBW0	LprI domain-containing protein	25.748	24	16.8	8.22
D5RFT6	Cytokinin riboside 5'-monophosphate phosphoribohydrolase	25.727	29	21.7	7.87
D5RC95	ATP-dependent 6-phosphofructokinase	25.488	22	35.8	8.35
D5RFC5	30S ribosomal protein S19	25.389	31	10.2	10.13
D5RCI3	50S ribosomal protein L21	25.336	39	11.3	9.86
D5RA12	Precorrin-8X methylmutase	25.305	20	23.7	7.83
D5RC18	Uncharacterized protein	25.149	20	22.3	6.61
D5RAV5	Uncharacterized protein	25.014	15	47.3	6.84
D5RBP3	Alanine--tRNA ligase	24.296	8	98	5.64
D5RAS3	SH3b domain-containing protein	24.257	21	18.8	8.07
D5RB06	Thymidylate synthase	24.213	21	32.2	6.54
D5RFR9	Phosphocarrier, HPr family	23.759	45	9.3	5.14
D5RDD1	Signal recognition particle protein	23.47	14	48.9	9.36
D5RA52	Uncharacterized protein	23.42	40	14.5	9.14
D5RCY4	C4-dicarboxylate anaerobic carrier	23.361	12	55.3	5.48
D5RFT1	Glutamate-1-semialdehyde 2,1-aminomutase	22.96	9	47.8	5.78
D5RD37	Uncharacterized protein	22.836	50	15.2	9.31
D5RES6	LD-carboxypeptidase	22.549	13	40.3	5.95
D5RCS6	Multifunctional fusion protein	22.448	17	48.2	5.22
D5RCL4	ATPase_AAA_core domain-containing protein	22.44	11	51.5	8.68
D5RCQ9	Uncharacterized protein	22.401	16	30	5.55
D5RFU1	Cold-shock DNA-binding domain protein	22.391	55	8.1	5.1
D5RFJ9	NTP_transf_2 domain-containing protein	22.373	19	37.3	6.6
D5RDG1	Uncharacterized protein	22.228	17	17.1	9.96
D5RAU8	Hydroxylamine reductase	21.856	11	62.7	5.36
D5RB96	Transcriptional regulator, DeoR family	21.622	21	27.7	9.29
D5RA64	Hemolysin secretion/activation protein, ShlB/FhaC/HecB family (Fragment)	21.6	19	39.5	9.36
D5RFK9	Uncharacterized protein	21.586	13	53.6	8.75
D5RBH4	Uracil phosphoribosyltransferase	21.531	26	23.7	6.21
D5RFI2	ADP-L-glycero-D-manno-heptose-6-epimerase	21.215	17	38.8	6.21
D5RD98	Biotin-dependent carboxylase domain protein	20.867	15	37.7	9.16
D5RCJ5	Uncharacterized protein	20.839	22	19.1	5.27
D5RED1	Endonuclease/exonuclease/phosphatase family protein	20.634	14	32	5.78
D5REW8	Uncharacterized protein	20.591	22	18.1	5.39
D5REB2	3-dehydroquinate synthase	20.419	11	76.5	6.19
D5RAA9	Phosphoribosyl transferase domain protein	20.322	27	19.4	8.94
D5RBD7	Adenine phosphoribosyltransferase	20.301	16	18.9	5.41
D5RFR8	Phosphoenolpyruvate-protein phosphotransferase	20.296	10	64.7	5.12
D5RDI1	Transcriptional regulator, MarR family	20.196	33	18.7	8.87
D5RFI6	Polyribonucleotide nucleotidyltransferase	20.193	8	77.8	5.15
D5RBZ9	Phosphatidylserine decarboxylase proenzyme	20.115	19	37.8	8.62
D5RCR2	Uncharacterized protein	19.846	19	37.8	7.14
D5RDH2	Glutathione peroxidase	19.708	28	21.3	5.74
D5RDY7	3-oxoacid CoA-transferase, A subunit	19.392	23	26	5.27
D5RDA5	L-methionine gamma-lyase	19.028	12	43.3	6.61
D5RFB8	50S ribosomal protein L24	19.025	31	12.5	10.17
D5RAT5	AAA-ATPase_like domain-containing protein	19.01	14	63.8	5.71
D5RC54	Uncharacterized protein	18.951	10	57.2	5.27
D5RAT0	Uncharacterized protein	18.849	7	51.1	5.94
D5REV5	Xaa-His dipeptidase	18.686	12	55.4	5.19
D5RFX6	DUF2156 domain-containing protein	18.579	10	34.7	5.53
D5RDT8	Pyruvate, orthophosphate dikinase	18.458	5	95.8	6.43
D5RDZ6	PpiC domain-containing protein	18.419	22	26.5	5.16
D5RAG0	WGR domain protein	18.348	20	30.1	4.97
D5RB26	Uncharacterized protein	18.104	35	8.7	7.97
D5REF9	Uncharacterized protein	18.087	14	32.3	8.21
D5RCK1	Toxin-antitoxin system, antitoxin component, ribbon-helix-helix domain protein	18.063	54	9.1	4.51
D5RC45	Pyridine nucleotide-disulfide oxidoreductase	17.972	15	46.1	6.29
D5RDD9	Putative endoribonuclease L-PSP	17.803	27	14	5.27
D5RCW8	Uncharacterized protein	17.682	10	32.5	9.1
D5RB72	Cysteine--tRNA ligase	17.666	11	54.6	5.74
D5RDY5	Lactaldehyde reductase domain protein (Fragment)	17.64	27	15.8	4.94
D5RA28	Phosphoribosylformylglycinamidine cyclo-ligase	17.405	13	37	5.4
D5RA59	5'-methylthioadenosine/S-adenosylhomocysteine nucleosidase	17.007	23	25.5	5.38
D5RA57	Uncharacterized protein	16.804	13	30.7	9.06
D5RFC7	50S ribosomal protein L23	16.748	41	11.2	9.94
D5RBZ7	D-aminoacyl-tRNA deacylase	16.707	26	17	5.3
D5RD76	AbgT transporter family	16.533	8	54.9	8.81
D5RF73	Acetyltransferase, GNAT family	16.342	18	17.7	6.8
D5RDY2	30S ribosomal protein S7	16.281	43	17.8	9.77
D5RC27	Putative glutaconyl-CoA decarboxylase subunit gamma	16.267	28	14.1	5.66
D5RFC0	30S ribosomal protein S17	15.991	34	9.9	10.24
D5RD57	RNA-binding protein, YhbY family	15.985	41	11.4	9.67
D5RBG6	Choline/ethanolamine kinase	15.94	8	63.2	5.64
D5RCL1	Nucleotide-binding protein HMPREF0397_0946	15.9	14	33.6	7.62
D5RC75	Acyl carrier protein	15.736	19	8.4	4.16
D5RAD3	Met-10+ like-protein	15.703	9	45.2	7.42
D5RBQ0	YadA_anchor domain-containing protein	15.63	24	19.9	6.05
D5RE09	Glycine--tRNA ligase alpha subunit	15.608	14	33.9	5.25
D5RBB8	1-deoxy-D-xylulose-5-phosphate synthase	15.602	7	64.7	5.91
D5REW4	Methionine--tRNA ligase	15.482	9	72.7	6.68
D5REF0	DNA repair protein RadC	15.378	11	26.7	7.46
D5RFF0	Uncharacterized protein	15.283	35	13.9	9.19
D5RAK6	Lipid-A-disaccharide synthase	15.23	13	41.5	8.87
D5RBW1	Uncharacterized protein	15.176	17	30.9	9.01
D5RE97	TonB-dependent receptor	15.146	8	85.4	9.06
D5RE48	Flavodoxin	15.098	22	16.4	8.66
D5REZ8	CBS domain protein	15.052	16	35.6	5.41
D5RES8	Pyridoxamine 5'-phosphate oxidase family protein	15.028	23	16.7	7.42
D5REV8	Efflux transporter, RND family, MFP subunit	14.896	8	40.8	6.92
D5RBT2	Isoprenyl transferase	14.852	14	27.1	8.98
D5RAK8	Uncharacterized protein	14.851	23	19.1	5.16
D5RB20	Bacterial sodium:citrate symporter	14.842	7	48.7	8.68
D5RD71	Glucose-6-phosphate isomerase	14.807	11	50.5	6.27
D5RB66	3-deoxy-7-phosphoheptulonate synthase	14.66	13	37.7	8.5
D5RA42	Biotin synthase	14.619	7	42.8	7.39
D5REL7	LUD_dom domain-containing protein	14.574	16	19.9	4.87
D5RBQ5	ABC transporter, ATP-binding protein	14.529	5	61	5.21
D5RD95	5-oxoprolinase subunit A	14.396	17	28.2	6.7
D5RDI2	Valine--tRNA ligase	14.367	7	102.9	5.92
D5RD14	Branched-chain amino acid ABC transporter, permease protein	14.285	7	36.2	9.54
D5REJ3	Leucine--tRNA ligase	14.115	4	99.2	6.11
D5REF1	Nicotinate-nucleotide--dimethylbenzimidazole phosphoribosyltransferase	14.056	8	39.2	5.86
D5RBM6	Uncharacterized protein	14.051	9	32.3	5.47
D5RAM5	DNA polymerase III, beta subunit	13.924	11	41.4	5.44
D5RBM1	Elongation factor P	13.921	21	21.2	4.89
D5RE68	tRNA modification GTPase MnmE	13.919	7	50.7	5.08
D5RCQ8	Beta-alanyl-CoA:ammonia lyase	13.911	26	14	5.57
D5RD92	Aldehyde dehydrogenase (NAD) family protein	13.754	9	53.8	5.52
D5RBB0	UDP-N-acetylenolpyruvoylglucosamine reductase	13.673	12	31.8	6.83
D5RDJ3	Transcription termination/antitermination protein NusA	13.673	13	40.1	5.39
D5RFV6	Flavodoxin	13.652	8	15.4	4.53
D5RE00	Heavy metal-associated domain protein	13.633	18	8.2	5.45
D5RFL4	Ribosomal RNA small subunit methyltransferase G	13.593	16	26.9	8.37
D5RF93	Putative metallophosphoesterase	13.492	14	29.2	5.43
D5RFJ8	Peptidase_S8 domain-containing protein	13.453	4	84	5.94
D5RFZ0	Transketolase, thiamine diphosphate binding domain protein	13.357	14	29.6	6.32
D5RC94	UPF0265 protein HMPREF0397_0829	13.298	24	12	8.29
D5REL9	Polyprenyl synthetase	13.162	8	37.3	6.29
D5RAP1	50S ribosomal subunit assembly factor BipA	13.032	5	68.1	5.52
D5RD77	Copper homeostasis protein CutC	13.009	16	22.2	6.09
D5RBC9	N-acetylneuraminate lyase	13.004	10	32.8	5.63
D5RB17	Citrate lyase acyl carrier protein	12.947	22	10.1	6.71
D5RAJ9	Amidohydrolase	12.899	9	43.7	6
D5RFY1	Methyltrn_RNA_4 domain-containing protein	12.826	15	21.4	6.35
D5RBT9	Uncharacterized protein	12.709	26	16.5	6.83
D5RBR3	Hydrid cluster protein-associated redox disulfide domain protein	12.623	38	6.8	4.35
D5RCP5	30S ribosomal protein S20	12.614	27	9.9	11
D5RFU2	Threonine/alanine tRNA ligase second additional domain protein	12.61	8	43	5.74
D5RA55	DHHA1 domain protein	12.585	8	36.4	5.76
D5RDQ7	ABC transporter, ATP-binding protein	12.495	12	24.7	6.95
D5RAD4	Transcriptional regulator, TetR family	12.489	14	23.5	8.79
D5RAS2	Oxidoreductase, 2-nitropropane dioxygenase family protein	12.437	11	41.4	6.29
D5RBK3	MORN repeat protein	12.376	14	40.4	5.59
D5RCR9	Putative TIGR00366 family protein	12.32	5	49.1	9.16
D5REN6	Spermidine/putrescine import ATP-binding protein PotA	12.317	7	42.6	5.38
D5RB82	Peptidase S24-like protein	12.314	19	25.2	6.15
D5RBB1	UDP-N-acetylmuramate--L-alanine ligase	12.289	9	52.6	6.16
D5RCP4	Nitroreductase family protein	12.203	18	21.7	6.25
D5RDU6	Uncharacterized protein	12.201	17	16.3	8.65
D5RB49	Nitroreductase family protein	12.193	20	19.7	5.48
D5RA14	Cobyrinate a,c-diamide synthase	12.144	12	50.4	6.62
D5REA5	Arginine--tRNA ligase	12.037	8	65.7	5.91
D5RE33	Chorismate mutase	12.022	38	10.2	6.77
D5RB97	1-phosphofructokinase	11.981	9	35.3	5.21
D5RAW3	Cell shape-determining protein MreC	11.952	9	32.8	5.43
D5RFE2	30S ribosomal protein S6	11.921	23	12.1	6.79
D5RB08	Trk system potassium uptake protein TrkA	11.918	8	50.6	5.31
D5RAM1	Uncharacterized protein	11.905	23	16.3	9.35
D5RAL0	Uncharacterized protein	11.848	18	26.8	4.91
D5RBQ6	Uncharacterized protein	11.82	43	8.1	7.39
D5RFV3	Efflux transporter, RND family, MFP subunit	11.755	10	39.4	8.28
D5RD59	Penicillin-binding protein 2	11.739	4	74.8	6.92
D5RBJ7	7TM-HD extracellular	11.644	5	80.5	8.76
D5REJ5	RNA methyltransferase, TrmH family, group 3	11.623	11	26.4	7.96
D5RAM9	8-oxoguanine DNA glycosylase/AP lyase	11.601	11	25.9	8.53
D5RED7	Uncharacterized protein	11.527	18	14.5	9.38
D5RD11	Glucokinase	11.478	7	33.8	5.78
D5RFL5	tRNA uridine 5-carboxymethylaminomethyl modification enzyme MnmG	11.467	5	71.4	7.28
D5RED3	Transcriptional regulator, Rrf2 family	11.453	18	16.1	7.06
D5RDA9	Alcohol dehydrogenase, iron-dependent	11.407	5	43.3	5.96
D5REU5	50S ribosomal protein L36	11.376	43	4.3	10.23
D5REM5	PTS system, N-acetylglucosamine-specific IIBC component	11.281	3	52.9	8.18
D5RBA9	D-alanine--D-alanine ligase	11.256	7	31.5	5.06
D5RBP6	Lipopolysaccharide export system ATP-binding protein LptB	11.182	15	27	8.48
D5RAS0	Formimidoylglutamase	11.15	9	36.2	6.46
D5RDP1	Lon proteolytic domain-containing protein	11.133	5	75.5	6.61
D5RFH6	Uncharacterized protein	10.935	8	38.9	6.87
D5RB60	L-rhamnonate dehydratase	10.909	7	44.7	5.78
D5RFJ7	ATPase, AAA family	10.784	8	44.7	8.19
D5RDQ2	Uncharacterized protein	10.724	2	146.5	5.47
D5R9X7	Flavin_Reduct domain-containing protein	10.481	19	20.3	6.24
D5RDJ0	Ribosome-binding factor A	10.365	21	13.9	7.24
D5RA43	ATP-dependent dethiobiotin synthetase BioD	10.185	12	25.1	7.93
D5RCD9	Peptide deformylase	10.104	10	20	5.07
D5RCV3	Pyrophosphate phospho-hydrolase	10.081	4	61	5.34
D5RBI8	Asparaginase	10.041	11	37.4	6.61
D5RDG6	Uncharacterized protein	9.701	12	21.7	5.58
D5RBY7	ATP synthase subunit alpha	9.673	8	54.7	6.25
D5RC91	Bifunctional protein PyrR	9.627	20	19.8	5.53
D5RCG3	YhcH/YjgK/YiaL family protein	9.623	19	18.1	5.66
D5RBJ5	DNA-binding helix-turn-helix protein	9.605	9	24.1	6.55
D5REY7	ATPase/histidine kinase/DNA gyrase B/HSP90 domain protein	9.562	19	15.7	5.95
D5REE7	Glycerol-3-phosphate dehydrogenase [NAD(P)+]	9.423	10	36.4	7.03
D5RA36	Uncharacterized protein	9.341	6	30.6	9.54
D5RDS1	Uncharacterized protein	9.336	9	37.4	5.16
D5RDV6	Aspartate--ammonia ligase	9.253	9	38	5.53
D5RCU3	Transporter, MotA/TolQ/ExbB proton channel family protein	9.186	9	22.4	8.84
D5RCN0	Methylenetetrahydrofolate--tRNA-(uracil-5-)-methyltransferase TrmFO	9.079	8	49.1	7.72
D5RFA7	Uridylate kinase	9.036	14	25.9	6.81
D5RE79	DNA gyrase subunit A	9.013	4	91.8	5.73
D5REA1	Transcriptional regulator, LysR family	8.984	10	34.4	7.15
D5RF34	BMC domain protein	8.845	22	9.8	6.54
D5RCI1	50S ribosomal protein L27	8.832	34	10.6	10.04
D5RDN4	Stress responsive A/B barrel domain protein	8.799	28	11.7	5.88
D5RCH2	LemA family protein	8.686	16	20.9	7.24
D5RD38	Heavy metal translocating P-type ATPase	8.639	3	80.6	8.03
D5RFY5	Uncharacterized protein	8.548	25	9.6	5.22
D5RBX9	Adenylosuccinate lyase	8.542	5	54.6	7.12
D5RDJ7	Glycerophosphodiester phosphodiesterase family protein	8.504	12	28.1	5.34
D5RAP9	Methyltransf_11 domain-containing protein	8.397	12	24.6	6.7
D5RDQ8	Efflux transporter, RND family, MFP subunit	8.365	9	42.7	5.64
D5REY5	Ribonuclease Y	8.365	5	58.6	5.26
D5RAP4	Uncharacterized protein	8.36	15	17	9.07
D5REH2	Uncharacterized protein	8.316	17	18.8	9.58
D5RBN0	Coenzyme A biosynthesis bifunctional protein CoaBC	8.25	5	45.2	6.67
D5RE39	Uncharacterized protein	8.098	9	11.5	9
D5RE13	Tex-like protein N-terminal domain protein	8.082	4	82.5	5.71
D5REG6	RelA/SpoT domain protein	8.08	7	30.8	5.59
D5RBE3	Methionyl-tRNA formyltransferase	8.069	7	35.6	8.12
D5RBV9	Pyridoxamine 5'-phosphate oxidase family protein	7.993	8	15.4	7.91
D5RD46	ATPase_AAA_core domain-containing protein	7.882	6	48.6	5.45
D5R9X2	Translation initiation factor IF-3	7.85	8	21.8	9.36
D5REK9	LrgB-like protein	7.795	6	25.3	8.88
D5RAM8	4-hydroxybutyrate coenzyme A transferase	7.792	6	48.1	6.48
D5RBS8	RIP metalloprotease RseP	7.738	8	37.6	8.4
D5RE19	Fe-S iron-sulfur cluster assembly protein, NifU family	7.711	13	14.1	5.86
D5RCQ0	Ribose-5-phosphate isomerase B	7.687	7	16.2	6.38
D5RDT0	Uncharacterized protein	7.574	8	30.6	9.03
D5RCB6	POTRA domain protein, ShlB-type (Fragment)	7.555	14	17.8	5.15
D5RAU5	Transcriptional regulator, MarR family	7.52	9	25.7	7.06
D5REX5	Pyridine nucleotide-disulfide oxidoreductase	7.499	2	89.5	7.37
D5RA30	Phosphoribosylaminoimidazole-succinocarboxamide synthase	7.316	10	27.2	7.11
D5RA69	Uncharacterized protein	7.28	8	14.8	5.03
D5RFM9	ATP synthase, subunit C	7.217	6	39.8	6.13
D5RCT7	Dihydroxyacetone kinase, DhaK subunit	7.107	7	35.7	5.39
D5RBY9	ATP synthase subunit beta	7.054	5	50.2	4.98
D5RC52	Probable septum site-determining protein MinC	6.971	11	23.8	5.14
D5RCN8	Hydrolase, alpha/beta domain protein	6.956	10	30.1	6.32
D5RFJ0	Uncharacterized protein	6.936	21	10.2	4.86
D5RDH9	ABC transporter, ATP-binding protein	6.925	5	27.2	6.81
D5RBV1	ABC transporter, permease protein	6.891	6	31.2	10.08
D5RD58	Ribonuclease J	6.847	4	67.9	8.7
D5RDS2	Beta-eliminating lyase	6.8	6	38.3	5.5
D5RC39	Peptide methionine sulfoxide reductase MsrA	6.723	6	34.4	7.52
D5RBZ4	Na+/H+ antiporter NhaC	6.715	3	49.4	8.28
D5RBD6	RelA/SpoT family protein	6.691	3	83	7.8
D5RCH5	Putative acyl carrier protein	6.659	3	94.9	8.24
D5RDC7	Amino acid carrier protein	6.649	4	50.1	9.09
D5RA80	tRNA 5-hydroxyuridine methyltransferase	6.583	7	25	5.2
D5RA09	Cobalt-precorrin-5B C(1)-methyltransferase	6.576	5	41.1	8.47
D5RAX3	Riboflavin biosynthesis protein RibD	6.544	7	40.7	8.21
D5REA4	Peptidase C26	6.534	8	26.9	6.89
D5RAM3	ABC transporter, ATP-binding protein	6.53	3	64.9	7.85
D5RBI0	Peptidase, M23 family	6.518	5	41.4	9.66
D5RF69	Transcription termination/antitermination protein NusG	6.442	9	22.2	5.27
D5RBY5	ATP synthase subunit b	6.387	17	18.9	5.4
D5RA31	N5-carboxyaminoimidazole ribonucleotide mutase	6.352	12	17	6.54
D5RBI7	Proline iminopeptidase (Fragment)	6.35	9	34.7	5.83
D5RE90	Putative alanine racemase	6.34	6	41.2	7.23
D5RC04	Na+/H+ antiporter family protein	6.329	3	46.2	7.46
D5RAY1	Uncharacterized protein	6.309	6	21.4	8.9
D5RFL1	DNA ligase	6.115	3	79.5	5.62
D5RDT6	Putative glycogen debranching enzyme GlgX	6.115	2	74.1	6.19
D5RAP5	Uncharacterized protein	6.058	6	14.2	6.83
D5RDY9	GTPase Era	6.024	6	33.9	8.43
D5REB4	Signal peptide peptidase SppA, 36K type	6.007	3	62.5	5.22
D5RF90	tRNA (guanine-N(7)-)-methyltransferase	5.982	3	75.7	9.09
D5RCY0	MORN repeat protein	5.954	2	70.2	5.77
D5RCB4	Efflux ABC transporter, permease protein	5.918	4	46.7	5.41
D5RAC5	Putative permease	5.89	4	45.6	8.28
D5RC87	Carbamoyl-phosphate synthase large chain	5.857	2	117.4	5.31
D5RD10	Pyridine nucleotide-disulfide oxidoreductase	5.845	3	33.6	5.53
D5REX4	Cytidine and deoxycytidylate deaminase zinc-binding region	5.826	9	19.9	6.55
D5RE30	Exodeoxyribonuclease III	5.814	8	29.7	6.43
D5RAL6	Ribonuclease R	5.775	3	80.7	5.55
D5RFM0	Pyrrolidone-carboxylate peptidase	5.768	12	23.8	7.88
D5RF01	CinA-like protein	5.696	5	45.1	9.07
D5RC26	Glutaconyl-CoA decarboxylase subunit beta	5.671	2	39.2	9.22
D5RF50	Uncharacterized protein	5.651	2	43.7	6.27
D5RC76	Malonyl CoA-acyl carrier protein transacylase	5.605	8	32.7	5.22
D5RBB5	UDP-N-acetylmuramoyl-tripeptide--D-alanyl-D-alanine ligase	5.572	3	69.8	6.62
D5RF45	7,8-dihydroneopterin aldolase	5.54	4	32.1	6.05
D5RE06	POTRA domain protein, ShlB-type (Fragment)	5.427	15	16.5	4.78
D5RCQ1	Histidine triad domain protein	5.406	13	12.4	6.06
D5RBM5	Uncharacterized protein	5.395	5	36.5	5.45
D5RCU6	Sigma-54 interaction domain protein	5.389	3	52.8	8.7
D5RCJ7	UvrABC system protein A	5.343	2	108.1	7.59
D5RCM7	Uncharacterized protein	5.291	15	19.9	7.23
D5RBD5	Queuine tRNA-ribosyltransferase	5.257	5	42.8	6.64
D5RF43	BMC domain protein	5.226	13	13.4	4.94
D5RB85	Phenazine biosynthesis protein, PhzF family	5.206	6	33.1	6.92
D5RA07	4-phosphoerythronate dehydrogenase	5.164	9	36.6	6.57
D5REX3	Cyclic nucleotide-binding domain protein	5.136	5	25.2	8.4
D5RCC0	HTH tetR-type domain-containing protein	5.1	6	17.9	9.39
D5RCU7	DNA polymerase III subunit gamma/tau	5.007	4	55.5	5.53
D5RFM3	Glutamine amidotransferase, class I	5.005	6	23.3	7.21
D5RB38	Uncharacterized protein (Fragment)	4.942	28	8.3	9.11
D5RDG3	Probable queuosine precursor transporter	4.918	3	26.9	8.51
D5RFS8	Heptosyltransferase	4.915	4	38.5	9.26
D5RBV2	ABC transporter, permease protein	4.912	5	33.5	9.77
D5RFY4	UPF0109 protein HMPREF0397_2119	4.865	11	9.1	5.15
D5RE47	Uncharacterized protein	4.841	9	18.5	5.97
D5RCT9	MIP family channel protein	4.83	5	25.2	7.42
D5RBA8	POTRA domain protein, FtsQ-type	4.813	7	28.3	5.26
D5RE01	Cadmium-exporting ATPase	4.781	2	68	7.09
D5RDP3	Uncharacterized protein	4.762	2	79.5	6.29
D5RA25	Uncharacterized protein	4.742	5	30.4	4.88
I3PCU5	DNA topoisomerase (ATP-hydrolyzing) (Fragment)	4.733	3	60.6	6.43
D5RCU9	50S ribosomal protein L9	4.711	7	16.5	9.33
D5RFQ6	4-hydroxy-3-methylbut-2-enyl diphosphate reductase	4.692	2	94.4	5.55
D5RAE1	N-acetyltransferase domain-containing protein	4.64	5	46.6	8.7
D5RB61	Dihydrodipicolinate synthetase family	4.64	5	34	7.91
D5RE70	Membrane protein insertase, YidC/Oxa1 family	4.612	5	23.5	9.61
D5RCB9	Flavodoxin family protein	4.604	13	19.3	8.6
D5RBE1	UPF0735 ACT domain-containing protein HMPREF0397_0526	4.593	9	17.4	9.74
D5RC28	Oxaloacetate decarboxylase gamma chain	4.593	12	11.8	4.54
D5RBY6	ATP synthase subunit delta	4.559	5	20.8	9.57
D5RBT5	RNA methyltransferase, RsmD family	4.52	8	20.8	8.34
D5RBP0	Protein-export membrane protein SecF	4.472	7	35.2	7.4
D5RF97	Twitching motility protein	4.471	3	36.4	6.06
D5RAP7	Uncharacterized protein	4.416	12	13	7.33
D5RB50	Putative HAD hydrolase, TIGR01457 family	4.393	3	31.3	6.1
D5RDG5	HipA domain protein	4.385	5	43.5	7.75
D5RCS7	3-oxoacyl-(Acyl carrier protein) synthase III	4.341	8	34.1	7.97
D5RCA8	ABC transporter, ATP-binding protein	4.304	6	24.9	5.55
D5RCD1	Glutamate racemase	4.283	7	29.9	8.31
D5RAK3	3-hydroxyacyl-[acyl-carrier-protein] dehydratase FabZ	4.269	10	15.9	7.43
D5RAQ3	Porphobilinogen deaminase	4.255	3	33.1	7.81
D5RBG7	O-antigen polymerase	4.244	3	46.7	9.54
D5RF74	Uncharacterized protein (Fragment)	4.236	7	18.9	5.35
D5RFR4	Putative cob(I)yrinic acid a,c-diamide adenosyltransferase	4.21	10	19.9	8.02
D5RDS6	Putative tRNA (cytidine(34)-2'-O)-methyltransferase	4.196	11	17.5	6.55
D5RFX2	Uncharacterized protein	4.185	18	10.3	8.1
D5RF04	Dephospho-CoA kinase	4.179	7	21.9	7.9
D5RF42	Ethanolamine utilization protein, EutP	4.17	7	16.2	9.31
D5RCK8	Uncharacterized protein	4.169	3	33.5	7.85
D5RBH5	50S ribosomal protein L31	4.097	10	9.3	9.6
D5RCB0	Uncharacterized protein	4.08	6	15.9	8.91
D5RDL9	Glucose-1-phosphate adenylyltransferase	4.031	3	43.2	6.16
D5RAJ0	Lipoprotein releasing system, transmembrane protein, LolC/E family	4.013	2	43.2	5.52
D5REY4	Uncharacterized protein	3.996	1	169.3	9.03
D5RBH8	Sigma-70 region 2	3.995	17	17.9	5.1
D5RBN1	Uncharacterized protein	3.92	6	27.6	6.95
D5RD51	Ribosome biogenesis GTPase A	3.88	3	33	9.47
D5REN1	Uncharacterized protein	3.859	6	37.7	5.31
D5RB21	Transcriptional regulator, Fis family	3.82	5	30.5	6.05
D5RC85	Dihydroorotate dehydrogenase	3.774	4	32.2	6.6
D5RBE4	Transcriptional repressor NrdR	3.762	5	17.6	8.4
D5RCE8	Transporter, dicarboxylate/amino acid:cation Na+/H+ symporter family protein	3.753	2	41.5	8.19
D5RDX2	dTTP/UTP pyrophosphatase	3.75	4	22	7.24
D5REU7	30S ribosomal protein S11	3.741	6	13.7	10.49
D5RD66	Uncharacterized protein	3.735	4	22.9	9.29
D5RBS1	Uncharacterized protein	3.73	7	21.4	4.45
D5RE25	Branched-chain amino acid transport system II carrier protein	3.716	3	46.7	9.14
D5RBF9	Transcriptional regulator, HxlR family	3.704	7	13.1	8.7
D5RC93	Recombination protein RecR	3.704	7	22.1	6.68
D5RAJ4	Response regulator receiver domain protein	3.684	7	25.7	5.64
D5REP4	Uncharacterized protein	3.682	2	42.9	7.28
D5RAE5	Uncharacterized protein	3.637	6	30.6	8.09
D5RBJ3	Aminotransferase, class I/II	3.634	4	46.2	7.12
D5RDP5	Uncharacterized protein	3.605	2	57.8	5.41
D5RFS2	tRNA N6-adenosine threonylcarbamoyltransferase	3.598	2	37.1	5.58
D5RD62	tRNA methylthiotransferase YqeV	3.555	3	50.8	8.16
D5RDN5	Uncharacterized protein	3.551	4	25.7	5.34
D5RC46	Uncharacterized protein	3.544	8	12.6	8.54
D5RB73	2-C-methyl-D-erythritol 4-phosphate cytidylyltransferase	3.526	4	26.5	8.76
D5REJ1	Peptidase, M24 family	3.519	2	53.7	5.9
D5RDS0	Methyltransferase, YaeB family	3.519	6	16	5.64
D5RC36	Divergent AAA domain protein	3.501	2	55.1	8.38
D5RER1	DUF1858 domain-containing protein	3.496	3	44	5.48
D5RB51	TRAP transporter, DctM subunit	3.496	3	46.6	8.21
D5RF71	50S ribosomal protein L33	3.493	22	6.1	9.94
D5RBF4	Uracil-DNA glycosylase	3.472	5	26.3	7.12
D5RB09	HDIG domain protein	3.456	3	52.1	5.58
D5RC72	Radical SAM domain protein	3.452	3	39.8	7.97
D5RCE2	YihY family protein	3.449	2	47.9	6.16
D5RD25	CRISPR-associated endonuclease Cas1	3.42	3	40.8	9.06
D5RDE4	ATP-dependent zinc metalloprotease FtsH	3.401	2	79.4	5.47
D5RF79	Ion-translocating oxidoreductase complex subunit D	3.372	2	33.5	9.07
D5RBV7	Radical SAM domain protein	3.355	6	34	6.92
D5RB41	Heptosyltransferase	3.35	4	44.7	9
D5RBJ9	Uncharacterized protein	3.341	6	18.2	9.55
D5RDI7	ATP-dependent Clp protease proteolytic subunit	3.321	4	21.3	5.44
D5RFA9	Protein translocase subunit SecY	3.316	3	46.3	9.41
D5RCI6	Uncharacterized protein	3.297	7	24.1	8.47
D5RBL3	Fic family protein	3.221	3	28.3	7.17
D5RC30	Methyltransferase domain protein	3.186	3	32	7.34
D5REB7	Glutathione hydrolase proenzyme	3.179	2	62.9	6.58
D5R9Z4	CbiG	3.168	4	37.6	6.6
D5RAA4	ABC transporter substrate binding protein	3.166	5	33.1	9.48
D5RDK8	AMP-binding enzyme	3.164	3	49.1	6.96
D5RC42	AAA_15 domain-containing protein	3.142	3	52.5	8.38
D5RD55	HD domain-containing protein	3.129	4	32	7.85
D5REY6	Anti-sigma factor antagonist	3.11	9	13.4	5.17
D5RAB4	Putative dGTPase	3.082	2	57.2	7.08
D5RF76	Ion-translocating oxidoreductase complex subunit A	3.039	4	20.8	9.13
D5RC70	Uncharacterized protein	3.007	2	50	8.1
D5RFL9	Chloride transporter, ClC family	2.996	2	57.2	8.21
D5RAF0	Glyoxalase family protein	2.95	9	14.6	5.35
D5RFQ8	Ethanolamine utilization protein EutJ family protein	2.91	3	29.8	6.33
D5RE22	N-acetyltransferase domain-containing protein	2.91	6	18.5	6.93
D5RBQ7	Corrinoid adenosyltransferase	2.878	4	22.2	8.78
D5RBH0	Uncharacterized protein	2.859	4	29.9	8.79
D5RDB1	S-methyl-5-thioribose-1-phosphate isomerase	2.853	2	39.9	6.99
D5REZ3	Biotin--[acetyl-CoA-carboxylase] ligase	2.824	3	26.9	8.38
D5RBN6	DNA polymerase I	2.805	1	104	5.39
D5RFI9	Ribosomal RNA small subunit methyltransferase H	2.775	4	35.7	8.02
D5RCM3	Glutaredoxin domain-containing protein	2.766	11	9.8	7.12
D5RCB3	Efflux ABC transporter, permease protein	2.758	2	44.3	8.19
D5RF77	Ion-translocating oxidoreductase complex subunit E	2.744	3	21.7	9.41
D5RB39	Glycosyltransferase, group 1 family protein	2.702	2	45.1	9.1
D5REX6	Transcriptional regulator, HxlR family	2.694	7	14.2	9.23
D5RC67	DNA integrity scanning protein DisA	2.693	2	40	5.29
D5REV7	RND transporter, HAE1/HME family, permease protein	2.671	1	112.3	8.47
D5REQ6	Uncharacterized protein	2.666	3	28.6	8.56
D5RC13	Addiction module toxin, RelE/StbE family	2.63	10	10.3	9.66
D5RAX4	Riboflavin synthase, alpha subunit	2.617	4	24.2	6.6
D5REL5	Arsenite-activated ATPase (ArsA)	2.581	4	44.7	5.33
D5RDS7	Phosphoglycerate mutase family protein	2.573	6	24	6.96
D5RCG9	Peptidase, S9A/B/C family, catalytic domain protein	2.556	1	76.8	6.18
D5RDJ4	Ribosome maturation factor RimP	2.555	6	18.6	5.03
D5RBR4	Transcriptional regulator, GntR family	2.553	4	26.2	8.03
D5RDJ1	Translation initiation factor IF-2	2.521	2	83	5.68
D5RCF4	Glucosamine-6-phosphate deaminase	2.501	3	31.4	8.25
D5RBI4	Transcriptional regulator, TetR family	2.497	4	22.2	8.02
D5RDR7	ABC transporter, ATP-binding protein	2.478	3	29.2	6.61
D5RET4	Oxidoreductase NAD-binding domain protein	2.455	3	27	8.87
D5RB99	GMP synthase [glutamine-hydrolyzing]	2.427	1	57.4	6.55
D5RBE7	Uncharacterized protein (Fragment)	2.42	16	8.1	8.41
D5RBD3	Uncharacterized protein	2.419	4	23.3	8.78
D5RFU5	DNA helicase	2.416	1	109.5	5.85
D5RAI9	Penicillin-insensitive transglycosylase	2.406	1	87.1	9.13
D5RA29	Amidophosphoribosyltransferase	2.403	2	49.3	7.88
D5RB18	Triphosphoribosyl-dephospho-CoA synthase	2.355	3	31.8	6.92
D5REY1	UDP-3-O-acylglucosamine N-acyltransferase	2.355	2	36	6.46
D5RCP9	Peptidyl-prolyl cis-trans isomerase	2.332	5	18.7	4.31
D5RA85	ABC transporter, permease protein	2.321	1	62.1	9.77
D5RDU0	Uncharacterized protein	2.318	6	15.6	5.43
D5RCL5	DJ-1 family protein	2.318	4	20.2	5.43
D5RBE8	Cysteine synthase A	2.315	2	33.2	5.27
D5RC57	Uncharacterized protein	2.314	7	16.5	5.19
D5REV4	Acetyltransferase, GNAT family	2.306	4	20.8	7.9
D5RCV0	Replicative DNA helicase	2.305	2	50.1	5.26
D5RDZ4	FtsX_ECD domain-containing protein	2.301	5	35.5	4.75
D5RBY4	ATP synthase subunit c	2.296	8	8.9	6.49
D5RBT3	Polyprenyl synthetase	2.291	3	33.5	5.64
D5RAZ8	Uncharacterized protein	2.274	2	36.4	8.87
D5RCV4	Uncharacterized protein	2.269	15	8.9	8.57
D5RBC8	ROK family protein	2.257	2	31.8	8.65
D5RBQ4	NAD dependent epimerase/dehydratase family protein	2.254	4	36	5.29
D5RCA0	Tryptophan--tRNA ligase	2.253	2	36.6	6.57
D5RFY8	Uncharacterized protein	2.253	5	28.2	9.57
D5RDF2	Inner membrane protein CreD	2.252	2	53.5	6.6
D5RD64	Transcriptional regulator, Rrf2 family	2.252	5	16.3	5.14
D5RBQ9	Cupin domain protein	2.228	4	24.5	5.47
D5RE17	Metal-dependent carboxypeptidase	2.218	2	58.6	5.55
D5REZ5	Site-specific DNA-methyltransferase (adenine-specific)	2.208	1	78.9	6.71
D5RDQ1	Putative phage tail component domain protein	2.188	3	42.9	6.32
D5REA0	Phosphoheptose isomerase	2.181	3	23.4	5.68
D5RAL7	SsrA-binding protein	2.18	5	17.3	9.86
D5RB57	Putative dolichyl-phosphate-mannose-protein mannosyltransferase (Fragment)	2.169	2	53.7	9.5
D5REJ8	Periplasmic binding protein	2.168	2	32.5	8.31
D5RDM5	8-amino-7-oxononanoate synthase	2.163	2	43.3	8.47
D5RB45	Putative permease	2.162	2	47.9	9.06
D5REH8	Succinylglutamate desuccinylase/aspartoacylase family protein	2.159	2	41.9	5.83
D5RBR5	Putative isocitrate dehydrogenase, NAD-dependent	2.157	2	37.1	7.93
D5RAG4	Transporter, gluconate:H+ symporter family	2.134	3	47.3	7.49
D5RAH8	Uncharacterized protein	2.117	2	43.1	6.84
D5R9Z9	Precorrin-4 C(11)-methyltransferase	2.102	3	28.5	6.55
D5RAY9	Histidine kinase	2.102	1	62.5	8.65
D5RCN1	DNA topoisomerase 1	2.095	1	87.2	9.19
D5RBH7	Uncharacterized protein	2.091	7	11.3	9
D5REI5	MATE efflux family protein	2.064	1	50.2	9.58
D5REB1	Rhodanese-like protein (Fragment)	2.059	2	33.1	5.33
D5RAI2	Putative DNA protecting protein DprA	2.054	4	35.8	9.14
D5RD83	Ribosomal RNA large subunit methyltransferase H	2.028	5	17.9	9.03
D5RF92	Ribosomal protein L11 methyltransferase	2.028	3	35.8	4.74
D5RAI0	MORN repeat protein	2.016	1	92.9	6.65
D5RDZ9	Transcriptional regulator, ArsR family	2	6	14.2	5.38
D5RFG8	Formyl transferase	1.995	3	25.6	7.47
