# Supplementary material for: Quantitative Proteomic Analysis of Outer Membrane Vesicles from Fusobacterium nucleatum Cultivated in the Mimic Cancer Environment
Source: Microbiol Spectr. 2023 Jun 21;11(4):e00394-23. doi: 10.1128/spectrum.00394-23 (PMC10434195; doi:10.1128/spectrum.00394-23)
Supplement: Supplemental file 5 — Table S3. Download spectrum.00394-23-s0002.xlsx, XLSX file, 0.05 MB [file spectrum.00394-23-s0002.xlsx]

## Sheet: aOMV.vs.nOMV
Differential proteins identified in both aOMV and nOMV
Accession	Protein Name	FC	Log2FC	threshold
D5RDJ8	Autotransporter beta-domain protein	0.704295	-0.505749	Down
D5RCU1	Tetratricopeptide repeat protein	1.66843	0.738495	Up
D5RCR8	Uncharacterized protein	1.64472	0.717846	Up
D5RB84	Peptidase_S8 domain-containing protein (Fragment)	1.22704	0.295181	Up
D5RD69	Uncharacterized protein (Fragment)	1.49419	0.57936	Up
D5RD74	Autotransporter beta-domain protein (Fragment)	1.40765	0.493293	Up
D5RBW2	Autotransporter beta-domain protein	1.59659	0.67499	Up
D5REY3	Outer membrane protein, OMP85 family	1.52232	0.60627	Up
D5RA45	Outer membrane protein transport protein, Ompp1/FadL/TodX family	1.3599	0.443503	Up
D5RD12	D-galactose-binding periplasmic protein	0.378838	-1.40035	Down
D5RAI8	Alpha-2-macroglobulin family protein	0.716434	-0.481094	Down
D5RAT3	60 kDa chaperonin	0.437481	-1.19271	Down
D5RDS9	SpoIID/LytB domain protein	0.823042	-0.280962	Down
D5REI8	Uncharacterized protein	1.50601	0.590734	Up
D5REY0	Glycerophosphodiester phosphodiesterase family protein	0.355962	-1.49021	Down
D5RC11	OmpA family protein	1.54436	0.627011	Up
D5RD18	Pyruvate synthase	0.42841	-1.22294	Down
D5RDM8	MORN repeat protein	1.56384	0.64509	Up
D5RFX1	Autotransporter beta-domain protein (Fragment)	0.630756	-0.664845	Down
D5RBV3	ABC transporter, substrate-binding protein, family 5	0.688967	-0.537494	Down
D5RFL3	Uncharacterized protein	2.09544	1.06726	Up
D5RAB5	Redoxin family protein	1.46866	0.5545	Up
D5REI9	Uncharacterized protein (Fragment)	1.31588	0.396033	Up
D5RA65	Peptidase_S8 domain-containing protein (Fragment)	1.21951	0.286303	Up
D5RA86	ABC transporter, solute-binding protein	0.671417	-0.57472	Down
D5RAG8	Uncharacterized protein	2.66189	1.41245	Up
D5RC10	SH3b domain-containing protein	1.34732	0.430087	Up
D5REJ7	TonB-dependent receptor plug domain protein	0.788156	-0.343447	Down
D5RDV8	MORN repeat protein	1.41667	0.502505	Up
D5RE83	MORN repeat protein	1.67331	0.742707	Up
D5RC64	N-acetylmuramoyl-L-alanine amidase	1.82126	0.864935	Up
D5RFW7	Outer membrane autotransporter barrel domain protein (Fragment)	0.754748	-0.405932	Down
D5REV9	Outer membrane efflux protein	1.50297	0.587817	Up
D5RDW4	TonB-dependent receptor	0.614697	-0.702053	Down
D5REW7	OmpA family protein	3.29635	1.72087	Up
D5RAL8	Uncharacterized protein	1.39657	0.481883	Up
D5RFR6	MliC domain-containing protein	2.11772	1.08251	Up
D5RB53	Bacterial extracellular solute-binding protein, family 7	0.672119	-0.573211	Down
D5RCX9	POTRA domain protein, ShlB-type	1.26775	0.342269	Up
D5RAG7	von Willebrand factor type A domain protein	0.737585	-0.439118	Down
D5REY2	Outer membrane protein	1.40719	0.492821	Up
D5REK1	ABC transporter, substrate-binding protein, family 5	0.794148	-0.332521	Down
D5RE82	Phenylalanine--tRNA ligase beta subunit	0.585476	-0.772317	Down
D5REF7	META domain protein	1.38245	0.467229	Up
D5REP8	ABC transporter, substrate-binding protein	1.36265	0.446415	Up
D5RDU9	Acyl-CoA dehydrogenase, C-terminal domain protein	0.427463	-1.22613	Down
D5RE85	Filamentous hemeagglutinin family domain protein (Fragment)	2.53883	1.34416	Up
D5RD68	Uncharacterized protein (Fragment)	0.691398	-0.532412	Down
D5RD20	Phosphate acetyltransferase	0.647494	-0.627061	Down
D5RDF3	YARHG domain-containing protein	1.20719	0.27165	Up
D5RCU2	Uncharacterized protein	1.52169	0.605677	Up
D5RF13	Uncharacterized protein	1.39007	0.475158	Up
D5RFS1	Cupin domain protein	0.744622	-0.42542	Down
D5REK5	Uncharacterized protein	0.727552	-0.458878	Down
D5REX7	Autotransporter beta-domain protein	1.38609	0.471017	Up
D5RDA0	Rubredoxin	0.342708	-1.54495	Down
D5RE87	Glutamate dehydrogenase	0.35334	-1.50087	Down
D5RFA5	30S ribosomal protein S2	0.322965	-1.63055	Down
D5RDY0	Elongation factor Tu	0.478593	-1.06313	Down
D5RBM0	Uncharacterized protein	1.4546	0.540622	Up
D5RDF5	Tyrosine phenol-lyase	0.643019	-0.637067	Down
D5RE94	Acetyl-CoA C-acetyltransferase	0.492005	-1.02325	Down
D5RB13	MORN repeat protein	1.31507	0.395142	Up
D5RFV2	Outer membrane efflux protein	1.83282	0.874063	Up
D5RFQ3	Enolase	0.486126	-1.0406	Down
D5RD19	Acetate kinase	2.76643	1.46802	Up
D5REN9	Peptidyl-prolyl cis-trans isomerase	1.43143	0.517453	Up
D5RBJ0	Uncharacterized protein	1.7605	0.815989	Up
D5RE84	MORN repeat protein	1.89468	0.921953	Up
D5RE42	Uncharacterized protein	1.26814	0.342716	Up
D5RE51	MORN repeat protein	2.38648	1.25488	Up
D5RBF7	MORN repeat protein	1.48493	0.57039	Up
D5RES4	Serine--tRNA ligase	0.559399	-0.838049	Down
D5RC23	Glutaconyl-CoA decarboxylase subunit alpha	0.56095	-0.834056	Down
D5RC98	Uncharacterized protein	1.33402	0.415782	Up
D5RE18	Serine-type D-Ala-D-Ala carboxypeptidase	1.38442	0.469286	Up
D5RBD2	Uncharacterized protein	0.586522	-0.769742	Down
D5RFD1	Uncharacterized protein	1.21852	0.285128	Up
D5RB47	Uncharacterized protein	1.25685	0.329814	Up
D5RF17	Beta-eliminating lyase	0.394175	-1.34309	Down
D5REK6	Uncharacterized protein	0.760271	-0.395414	Down
D5RCS5	Uncharacterized protein	0.830208	-0.268455	Down
D5RCA7	Antibiotic biosynthesis monooxygenase	1.5857	0.665121	Up
D5RE93	3-oxoacyl-[acyl-carrier-protein] reductase	1.3896	0.474669	Up
D5RE49	MORN repeat protein	3.56731	1.83484	Up
D5RCX8	OMP_b-brl domain-containing protein	1.32686	0.408022	Up
D5RCM1	Ferritin-like protein	0.129873	-2.94482	Down
D5RFD0	30S ribosomal protein S10	0.718637	-0.476664	Down
D5RFV9	Uncharacterized protein	0.729574	-0.454874	Down
D5RB48	Uncharacterized protein	1.80795	0.854352	Up
D5REI2	Glutathione hydrolase proenzyme	0.733528	-0.447075	Down
D5RFW0	Uncharacterized protein	0.721804	-0.470321	Down
D5RDU2	Urocanate hydratase	0.722536	-0.46886	Down
D5RF95	Uncharacterized protein	1.83831	0.878384	Up
D5REL8	Putative iron-sulfur cluster-binding protein	0.819278	-0.287575	Down
D5RBD8	Tetratricopeptide repeat protein	1.31683	0.397068	Up
D5RAM0	Uncharacterized protein	1.24506	0.316216	Up
D5RBV5	Outer membrane insertion signal domain protein	1.62876	0.703774	Up
D5RE15	Uncharacterized protein	7.5144	2.90966	Up
D5R9X0	50S ribosomal protein L13	0.431246	-1.21342	Down
D5RF62	DNA-directed RNA polymerase subunit beta'	0.718792	-0.476353	Down
D5RFV0	MORN repeat protein	1.24508	0.316235	Up
D5RES1	Protein GrpE	3.33013	1.73558	Up
D5RAC1	Enoyl-CoA hydratase/isomerase family protein	0.57695	-0.793481	Down
D5RC20	R-phenyllactate dehydratase, medium subunit	1.42423	0.510187	Up
D5RFE0	Peptidase, M48 family	1.6363	0.710435	Up
D5RDZ5	Adhesion protein FadA	0.784805	-0.349595	Down
D5R9X4	50S ribosomal protein L20	0.462333	-1.11299	Down
D5RDL1	Uncharacterized protein	1.83241	0.873738	Up
D5RFG3	UDP-N-acetylglucosamine 4,6-dehydratase	0.664179	-0.590356	Down
D5RAX1	Nickel ABC transporter, periplasmic nickel-binding protein	0.696696	-0.521399	Down
D5RA47	Uncharacterized protein	1.63035	0.70518	Up
D5RB36	ABC transporter, substrate-binding protein, family 5	0.578822	-0.78881	Down
D5REQ1	ABC transporter, substrate-binding protein	1.4248	0.510758	Up
D5RDA1	Metallo-beta-lactamase domain protein	0.305451	-1.71099	Down
D5RDU7	Electron transfer flavoprotein FAD-binding domain protein	0.606609	-0.721161	Down
D5RA89	Periplasmic binding protein	1.4958	0.580919	Up
D5RD88	MORN repeat protein	1.41479	0.500589	Up
D5RCF0	MORN repeat protein	1.71718	0.780045	Up
D5RBC6	Sialic acid-binding periplasmic protein SiaP	1.20919	0.274043	Up
D5RFW8	Uncharacterized protein (Fragment)	0.819946	-0.286399	Down
D5RA94	Periplasmic binding protein	1.74736	0.80518	Up
D5RDF0	Alkyl hydroperoxide reductase C	0.493204	-1.01974	Down
D5RE08	Glycine--tRNA ligase beta subunit	0.625263	-0.677465	Down
D5RBY1	Phosphoglucosamine mutase	0.602402	-0.731202	Down
D5RBX6	Uncharacterized protein	1.72669	0.788006	Up
D5RFH3	DegT/DnrJ/EryC1/StrS aminotransferase family protein	1.60187	0.679758	Up
D5REE6	Uncharacterized protein	1.65657	0.7282	Up
D5RA77	Periplasmic binding protein	1.70509	0.769852	Up
D5RA40	ABC transporter, substrate-binding protein, family 5	0.59098	-0.758818	Down
D5REL3	Acyl-CoA dehydrogenase, C-terminal domain protein	0.81687	-0.291822	Down
D5RDB3	Threonine ammonia-lyase	0.344338	-1.5381	Down
D5RF63	DNA-directed RNA polymerase subunit beta	0.789818	-0.340407	Down
D5RAS4	Uncharacterized protein	1.63473	0.709052	Up
D5RDZ7	Formate C-acetyltransferase	0.656823	-0.606423	Down
D5RCV2	Uncharacterized protein	1.99587	0.997015	Up
D5RFB5	30S ribosomal protein S8	0.631497	-0.663152	Down
D5RFH1	DegT/DnrJ/EryC1/StrS aminotransferase family protein	2.04142	1.02958	Up
D5RF44	Dihydropteroate synthase	1.63944	0.713207	Up
D5RFQ4	Pyruvate kinase	1.72765	0.788809	Up
D5RFS4	Protein RecA	0.639668	-0.644606	Down
D5RFE3	Proline--tRNA ligase	0.529273	-0.917916	Down
D5RFG6	Oxidoreductase, NAD-binding domain protein	2.83582	1.50377	Up
D5RAM4	Uncharacterized protein	1.20585	0.270055	Up
D5RD85	Ribosome hibernation promoting factor	0.355672	-1.49138	Down
D5RD80	Lysine--tRNA ligase	0.604554	-0.726056	Down
D5RA61	Uncharacterized protein	0.666382	-0.585579	Down
D5REA7	4-phosphoerythronate dehydrogenase	0.59494	-0.749183	Down
D5RDT5	ABC transporter, substrate-binding protein, family 3	1.65173	0.723981	Up
D5RF66	50S ribosomal protein L10	0.389227	-1.36132	Down
D5RAW2	Uncharacterized protein	1.74569	0.803793	Up
D5RCW7	Uncharacterized protein	2.59341	1.37485	Up
D5RD05	Peptidase propeptide and YPEB domain protein	1.81659	0.861236	Up
D5RFD6	ABC transporter, substrate-binding protein, family 5	0.665939	-0.586538	Down
D5RE50	MORN repeat protein	2.9852	1.57783	Up
D5RBU0	N-acetylmuramoyl-L-alanine amidase	1.36112	0.444793	Up
D5REU6	30S ribosomal protein S13	0.816763	-0.292011	Down
D5RDU8	Electron transfer flavoprotein domain protein	0.575346	-0.797498	Down
D5RFC4	50S ribosomal protein L22	0.745619	-0.42349	Down
D5REP7	Uncharacterized protein	2.40879	1.26831	Up
D5REX8	Probable cytosol aminopeptidase	0.58671	-0.769282	Down
D5RD08	Formate--tetrahydrofolate ligase	0.647557	-0.62692	Down
D5RDA3	Pyruvate synthase	0.634824	-0.655571	Down
D5RDD2	30S ribosomal protein S16	5.02387	2.3288	Up
D5RFB7	50S ribosomal protein L5	0.806144	-0.310891	Down
D5REK7	Adhesion protein FadA	0.737261	-0.439752	Down
D5REQ2	ABC transporter, substrate-binding protein	1.24085	0.311333	Up
D5RCR1	L-lysine 2,3-aminomutase	0.727813	-0.458361	Down
D5RE37	Asparagine--tRNA ligase	0.580582	-0.784429	Down
D5RFC3	30S ribosomal protein S3	0.377115	-1.40692	Down
D5RFG0	Cytidylyltransferase	0.626249	-0.675192	Down
D5RBS7	Sigma-54 interaction domain protein	0.725031	-0.463886	Down
D5RCB1	FMN-binding domain protein	1.44974	0.535791	Up
D5RDH3	Periplasmic binding protein	0.615026	-0.701281	Down
D5RAR3	FMN-binding domain protein	1.76418	0.819001	Up
D5RE45	Uncharacterized protein	1.29854	0.37689	Up
D5RDV7	M18 family aminopeptidase	0.748709	-0.417524	Down
D5RFL2	Protein translocase subunit SecA	0.762499	-0.391193	Down
D5RCM6	Signal recognition particle receptor FtsY	0.787766	-0.344161	Down
D5RDU3	Histidine ammonia-lyase	0.431533	-1.21246	Down
D5RC74	3-oxoacyl-[acyl-carrier-protein] synthase 2	1.50263	0.587488	Up
D5RCQ2	Uncharacterized protein	1.94948	0.963089	Up
D5RDX3	Cell shape-determining protein MreB	0.621587	-0.685972	Down
D5RAC0	3-hydroxyacyl-CoA dehydrogenase, NAD binding domain protein	0.451606	-1.14686	Down
D5RAH1	Pyridoxal phosphate homeostasis protein	2.08335	1.05891	Up
D5RE05	Uncharacterized protein	1.48771	0.573096	Up
D5RCH4	Antioxidant, AhpC/TSA family	1.27824	0.354163	Up
D5REU8	30S ribosomal protein S4	0.309612	-1.69147	Down
D5RAT4	10 kDa chaperonin	0.270846	-1.88445	Down
D5RCW9	Uncharacterized protein	1.52729	0.610978	Up
D5REM4	Translation elongation factor G	1.24622	0.317557	Up
D5RFB2	30S ribosomal protein S5	0.551564	-0.858401	Down
D5RCU5	TonB family domain protein	1.27868	0.354658	Up
D5RAG6	Uncharacterized protein	0.800989	-0.320146	Down
D5RF78	Ion-translocating oxidoreductase complex subunit G	0.794689	-0.331538	Down
D5RF67	50S ribosomal protein L1	0.463357	-1.1098	Down
D5RBL2	2,3-bisphosphoglycerate-dependent phosphoglycerate mutase	2.85318	1.51257	Up
D5RCN3	Tetratricopeptide repeat protein	1.39258	0.477762	Up
D5RFR0	Uncharacterized protein	1.68616	0.753741	Up
D5RFC9	50S ribosomal protein L3	0.572887	-0.803678	Down
D5RBF8	Inosine-5'-monophosphate dehydrogenase	0.746025	-0.422704	Down
D5RAX2	6,7-dimethyl-8-ribityllumazine synthase	0.493839	-1.01789	Down
D5RBM3	Uncharacterized protein	1.53526	0.618486	Up
D5RAK9	MORN repeat protein	1.99603	0.997133	Up
D5R9W9	30S ribosomal protein S9	0.702696	-0.509028	Down
D5RFT5	DNA polymerase III, beta subunit	3.06958	1.61804	Up
D5RC53	Putative enoyl-[acyl-carrier-protein] reductase II	1.35978	0.443373	Up
D5RFV1	MORN repeat protein	1.72057	0.782888	Up
D5RE95	SH3 domain protein	1.41188	0.497615	Up
D5RCX1	Uncharacterized protein	1.57539	0.655713	Up
D5RFQ9	Uncharacterized protein	1.68125	0.749532	Up
D5RAL9	Threonine--tRNA ligase	0.714674	-0.484642	Down
D5RFC6	50S ribosomal protein L2	0.520957	-0.940764	Down
D5RDE5	30S ribosomal protein S15	0.412855	-1.27629	Down
D5RE81	Phenylalanine--tRNA ligase alpha subunit	0.563276	-0.828087	Down
D5RD40	Uncharacterized protein	0.767336	-0.38207	Down
D5REV0	50S ribosomal protein L17	0.307381	-1.7019	Down
D5RF52	Filamentous hemeagglutinin family domain protein	2.02333	1.01673	Up
D5RCA1	Glutamate--tRNA ligase	1.63961	0.713354	Up
D5RD35	Arginine ABC transporter, periplasmic arginine-binding protein ArtP	1.58588	0.665284	Up
D5RC44	FAD dependent oxidoreductase	1.27248	0.347643	Up
D5RAZ5	Uncharacterized protein	2.20367	1.13991	Up
D5RB70	Cell shape-determining protein MreB	0.636435	-0.651916	Down
D5RBS0	ABC transporter, substrate-binding protein, family 5	1.30421	0.383179	Up
D5REC5	Periplasmic binding protein	1.20615	0.270406	Up
D5RDM0	Glucose-1-phosphate adenylyltransferase, GlgD subunit	0.799087	-0.323576	Down
D5RA54	Uncharacterized protein	0.771666	-0.373951	Down
D5RDI8	Trigger factor	0.782262	-0.354277	Down
D5RC24	Glutaconate CoA-transferase subunit B	0.485765	-1.04167	Down
D5RBL1	Phosphoglycerate mutase 1 family	1.46393	0.549851	Up
D5REX1	Uncharacterized protein (Fragment)	0.664886	-0.588821	Down
D5RE24	Tyrosine--tRNA ligase	1.35922	0.44278	Up
D5RFE1	30S ribosomal protein S18	0.511647	-0.966779	Down
D5RBH2	Glycosyltransferase, group 2 family protein	0.773609	-0.370324	Down
D5RAJ2	Peptidase propeptide and YPEB domain protein	1.5722	0.652781	Up
D5RDF9	Ribose-phosphate pyrophosphokinase	0.758436	-0.398901	Down
D5RE26	Transcriptional regulator, Spx/MgsR family	0.816697	-0.292127	Down
D5RBK1	Imidazolonepropionase	0.670823	-0.575995	Down
D5RAD7	Flavodoxin	0.519708	-0.944226	Down
D5RFF7	UDP-4-keto-6-deoxy-N-acetylglucosamine 4-aminotransferase	1.25926	0.332581	Up
D5RFB4	50S ribosomal protein L6	0.77013	-0.376827	Down
D5RCJ4	L-serine ammonia-lyase	1.35635	0.439729	Up
D5RBS4	RNA polymerase sigma factor SigA	0.422759	-1.24209	Down
D5RDK4	Uncharacterized protein (Fragment)	0.499295	-1.00204	Down
D5RAC4	DNA-binding protein HU 1	0.7659	-0.384772	Down
D5RB98	Phosphoenolpyruvate-dependent sugar phosphotransferase system, EIIA 2	0.75944	-0.396992	Down
D5RDX8	Aspartyl/glutamyl-tRNA(Asn/Gln) amidotransferase subunit B	1.35094	0.433963	Up
D5REM7	SPFH/Band 7/PHB domain protein	0.657776	-0.604332	Down
D5RFG2	Oxidoreductase, aldo/keto reductase family protein	1.81235	0.857865	Up
D5RE16	Late embryogenesis abundant protein	1.98147	0.986573	Up
D5REW9	Cobalt chelatase (CbiK)	1.25904	0.332325	Up
D5RDW5	Periplasmic binding protein	0.550222	-0.861915	Down
D5RFZ1	Transketolase, pyridine binding domain protein	0.674591	-0.567914	Down
D5REW1	Signal peptide peptidase SppA, 67K type	0.79908	-0.323588	Down
D5RC12	Aminotransferase	0.776105	-0.365677	Down
D5RFF8	Pseudaminic acid synthase	0.71438	-0.485237	Down
D5RB15	Citrate lyase alpha chain	0.535348	-0.901451	Down
D5REF6	PTS system, glucose subfamily, IIA component	0.485079	-1.04371	Down
D5REU9	DNA-directed RNA polymerase subunit alpha	0.729815	-0.454397	Down
D5REY8	Uncharacterized protein	1.86308	0.897693	Up
D5RBF2	2-dehydro-3-deoxyphosphooctonate aldolase	0.626237	-0.675218	Down
D5RB30	Ribosome-binding ATPase YchF	1.43962	0.525689	Up
D5RBG2	SCP-like protein	1.23086	0.299666	Up
D5RB91	Oxidoreductase, short chain dehydrogenase/reductase family protein	0.677685	-0.561313	Down
D5RFB1	50S ribosomal protein L30	2.00768	1.00553	Up
D5RDJ6	Uncharacterized protein	1.5593	0.640898	Up
D5RFF2	ALGX domain-containing protein	1.24742	0.31895	Up
D5RC56	GTPase Der	0.740413	-0.433598	Down
D5RCH3	OmpA family protein	0.56776	-0.816647	Down
D5RCH6	UPF0371 protein HMPREF0397_0911	0.537394	-0.895947	Down
D5RCE3	Uncharacterized protein	1.31957	0.400071	Up
D5RD13	Galactose/methyl galactoside import ATP-binding protein MglA	0.675495	-0.565984	Down
D5RFA4	Uncharacterized protein	1.33195	0.413537	Up
D5RFC1	50S ribosomal protein L29	6.42836	2.68445	Up
D5RFC2	50S ribosomal protein L16	0.649576	-0.622431	Down
D5RF57	Putative K(+)-stimulated pyrophosphate-energized sodium pump	0.65034	-0.620735	Down
D5RBV0	ABC transporter, ATP-binding protein	0.705441	-0.503403	Down
D5RAX9	MORN repeat protein	1.4563	0.542311	Up
D5RFB3	50S ribosomal protein L18	1.60819	0.685437	Up
D5RC79	50S ribosomal protein L19	0.501377	-0.996033	Down
D5RAV2	Uncharacterized protein	1.67968	0.748186	Up
D5RD94	Glutamine--fructose-6-phosphate aminotransferase [isomerizing]	0.726639	-0.460688	Down
D5RC50	Cell division topological specificity factor	3.22492	1.68926	Up
D5REW2	Nucleoid-associated protein HMPREF0397_1747	0.69094	-0.533367	Down
D5RBZ8	Nicotinate phosphoribosyltransferase	0.705086	-0.504128	Down
D5RDI6	ATP-dependent Clp protease ATP-binding subunit ClpX	0.633384	-0.658847	Down
D5RAZ9	Uncharacterized protein	1.46209	0.548033	Up
D5RBQ2	Methionine aminopeptidase	1.29603	0.374101	Up
D5RBH9	4-hydroxy-3-methylbut-2-en-1-yl diphosphate synthase (flavodoxin)	0.62621	-0.675281	Down
D5RB16	Citrate (pro-3S)-lyase subunit beta	0.689912	-0.535515	Down
D5RCM2	MORN repeat protein	0.674343	-0.568446	Down
D5RDX7	Glutamyl-tRNA(Gln) amidotransferase subunit A	1.23042	0.299145	Up
D5REJ0	MazG nucleotide pyrophosphohydrolase domain protein	1.2855	0.362334	Up
D5RER8	Chaperone protein DnaJ	0.663487	-0.59186	Down
D5RF56	Acyltransferase	1.51795	0.602129	Up
D5RE11	Isoleucine--tRNA ligase	0.789231	-0.341481	Down
D5RBI5	Flavodoxin	0.663239	-0.592398	Down
D5RER7	Uncharacterized protein	0.697846	-0.519019	Down
D5RBW3	Putative cysteine--tRNA ligase	1.77495	0.827775	Up
D5RBQ3	Adenylate kinase	1.63968	0.713417	Up
D5RD17	L-lactate dehydrogenase	0.74738	-0.420087	Down
D5RF06	Uncharacterized protein	0.655701	-0.60889	Down
D5R9X3	50S ribosomal protein L35	0.360555	-1.47171	Down
D5RBN4	Riboflavin biosynthesis protein	1.21438	0.280218	Up
D5RFV7	Metallo-beta-lactamase domain protein	0.611364	-0.709897	Down
D5RFN0	V-type proton ATPase subunit E	0.749756	-0.415507	Down
D5REE4	Sugar isomerase, KpsF/GutQ family	0.704625	-0.505073	Down
D5RFG9	Putative UDP-3-O-[3-hydroxymyristoyl] glucosamine N-acyltransferase	0.56423	-0.825645	Down
D5RBW9	Uncharacterized protein	1.53336	0.616697	Up
D5RDY3	30S ribosomal protein S12	0.330038	-1.5993	Down
D5RDN6	Uncharacterized protein	0.704905	-0.504499	Down
D5RC96	Acetyl-coenzyme A carboxylase carboxyl transferase subunit alpha	0.718876	-0.476186	Down
D5RCX7	Uncharacterized protein	0.666702	-0.584886	Down
D5RC35	ABC transporter, substrate-binding protein, family 5	0.567258	-0.817922	Down
D5RFB0	50S ribosomal protein L15	0.564238	-0.825624	Down
D5RCT8	Glycerol kinase	0.743563	-0.427473	Down
D5RBR0	Hydrolase, alpha/beta domain protein	0.81599	-0.293377	Down
D5RCQ3	Uncharacterized protein	1.30281	0.381629	Up
D5RCR4	D-Lysine 5,6-aminomutase alpha subunit	0.802049	-0.318238	Down
D5RES2	Heat-inducible transcription repressor HrcA	0.799234	-0.323309	Down
D5RAV4	DUF5105 domain-containing protein	1.26056	0.334067	Up
D5RAA1	Histidine--tRNA ligase	1.43269	0.518731	Up
D5RC97	Acetyl-coenzyme A carboxylase carboxyl transferase subunit beta	0.616642	-0.697495	Down
D5RF65	50S ribosomal protein L7/L12	0.520051	-0.943275	Down
D5RFV8	Uncharacterized protein (Fragment)	0.776967	-0.364074	Down
D5RD50	NH(3)-dependent NAD(+) synthetase	1.61659	0.692953	Up
D5RDR6	DNA-binding protein HU	0.468227	-1.09472	Down
D5RBU9	ABC transporter, ATP-binding protein	0.816704	-0.292115	Down
D5RCE9	UPF0597 protein HMPREF0397_0884	1.34709	0.429846	Up
D5RFI0	AAA_15 domain-containing protein	0.746798	-0.42121	Down
D5REZ9	DAK2 domain fusion protein YloV	0.757165	-0.401321	Down
D5RCB2	ABC transporter, ATP-binding protein	0.707936	-0.49831	Down
D5RCE1	Penicillin-binding protein, transpeptidase domain protein	1.20223	0.265709	Up
D5REC9	Uncharacterized protein	2.45983	1.29856	Up
D5RD29	CRISPR-associated regulatory protein, DevR family	0.560738	-0.8346	Down
D5RBN9	Methyltransferase domain protein	0.672848	-0.571648	Down
D5RCY1	UDP-glucose 4-epimerase	1.28223	0.35865	Up
D5RDU1	Sodium/glutamate symporter	0.591954	-0.756444	Down
D5RDR1	GTPase HflX	0.653643	-0.613425	Down
D5RCT6	Dihydroxyacetone kinase, L subunit	1.84119	0.880635	Up
D5RBY8	ATP synthase gamma chain	1.4411	0.52717	Up
D5REW6	UTP--glucose-1-phosphate uridylyltransferase	1.91544	0.937678	Up
D5RF68	50S ribosomal protein L11	1.97212	0.97975	Up
D5RDY8	Enoyl-CoA hydratase/isomerase family protein	0.690597	-0.534083	Down
D5RC40	Redoxin family protein	1.45404	0.540064	Up
D5RE69	R3H domain protein	0.500559	-0.998388	Down
D5RCY2	Galactose-1-phosphate uridylyltransferase	1.21523	0.28123	Up
D5REZ0	GTPase Obg	0.554209	-0.851497	Down
D5RFH0	Uncharacterized protein	0.667121	-0.583981	Down
D5RC21	(R)-2-hydroxyglutaryl-CoA dehydratase activator	1.30674	0.385973	Up
D5RAA3	Putative TIGR01619 family protein	0.816006	-0.293349	Down
D5RBE2	Bifunctional protein FolD	1.74326	0.801791	Up
D5RFR1	Bifunctional protein RfaE, domain I	1.44564	0.53171	Up
D5RCR7	Na+/H+ antiporter family protein	0.761766	-0.39258	Down
D5RFM7	V-type ATP synthase alpha chain	0.734939	-0.444303	Down
D5RFL0	Uncharacterized protein	1.79656	0.845234	Up
D5RD90	DUF4015 domain-containing protein	1.43026	0.516275	Up
D5RBP1	Protein translocase subunit SecD	0.713017	-0.487992	Down
D5RB74	Endonuclease MutS2	0.596625	-0.745104	Down
D5RCS3	Uncharacterized protein	0.648449	-0.624934	Down
D5RF18	Sodium:neurotransmitter symporter family protein	0.775785	-0.366272	Down
D5RDY6	3-oxoacid CoA-transferase, B subunit	0.719842	-0.474248	Down
D5RFG1	Oxidoreductase, short chain dehydrogenase/reductase family protein	0.503912	-0.988757	Down
D5RDN8	Uncharacterized protein	1.22253	0.289874	Up
D5RDS8	3-deoxy-manno-octulosonate cytidylyltransferase	2.05393	1.03838	Up
D5RBK2	Formiminotransferase-cyclodeaminase	1.87782	0.90906	Up
D5RD91	Rubredoxin	1.74584	0.803918	Up
D5REQ7	Filamentous hemeagglutinin family domain protein	1.20436	0.268263	Up
D5RA46	Uncharacterized protein	0.757256	-0.401147	Down
D5RD93	Creatinase	0.708409	-0.497346	Down
D5RDJ9	Mannosyl-glycoprotein endo-beta-N-acetylglucosaminidase	2.26713	1.18087	Up
D5RFY7	Hypoxanthine phosphoribosyltransferase	1.25363	0.326111	Up
D5RA83	Anaerobic ribonucleoside-triphosphate reductase	0.766047	-0.384496	Down
D5REJ6	UDP-N-acetylglucosamine 1-carboxyvinyltransferase	1.80573	0.852583	Up
D5RDI5	Lon protease	0.712393	-0.489256	Down
D5RBW0	LprI domain-containing protein	1.31433	0.394328	Up
D5RCI3	50S ribosomal protein L21	0.593823	-0.751895	Down
D5RA12	Precorrin-8X methylmutase	1.93279	0.950682	Up
D5RC18	Uncharacterized protein	0.72497	-0.464006	Down
D5RAV5	Uncharacterized protein	0.815761	-0.293782	Down
D5RAS3	SH3b domain-containing protein	0.561978	-0.831415	Down
D5RB06	Thymidylate synthase	2.99764	1.58383	Up
D5RFR9	Phosphocarrier, HPr family	0.586773	-0.769127	Down
D5RDD1	Signal recognition particle protein	0.726465	-0.461035	Down
D5RA52	Uncharacterized protein	1.2805	0.356703	Up
D5RCY4	C4-dicarboxylate anaerobic carrier	0.750895	-0.413317	Down
D5RFT1	Glutamate-1-semialdehyde 2,1-aminomutase	1.5389	0.621903	Up
D5RES6	LD-carboxypeptidase	1.5337	0.617021	Up
D5RCS6	Multifunctional fusion protein	0.247798	-2.01277	Down
D5RCL4	ATPase_AAA_core domain-containing protein	0.497664	-1.00676	Down
D5RCQ9	Uncharacterized protein	0.578843	-0.788756	Down
D5RFU1	Cold-shock DNA-binding domain protein	0.722425	-0.469081	Down
D5RDG1	Uncharacterized protein	0.460149	-1.11983	Down
D5RAU8	Hydroxylamine reductase	1.64706	0.719891	Up
D5RA64	Hemolysin secretion/activation protein, ShlB/FhaC/HecB family (Fragment)	0.813662	-0.297498	Down
D5RCJ5	Uncharacterized protein	1.59042	0.669412	Up
D5RED1	Endonuclease/exonuclease/phosphatase family protein	1.96628	0.975471	Up
D5REW8	Uncharacterized protein	0.826331	-0.275209	Down
D5REB2	3-dehydroquinate synthase	0.679945	-0.55651	Down
D5RBD7	Adenine phosphoribosyltransferase	2.53016	1.33923	Up
D5RDI1	Transcriptional regulator, MarR family	1.47093	0.556724	Up
D5RBZ9	Phosphatidylserine decarboxylase proenzyme	0.501856	-0.994654	Down
D5RCR2	Uncharacterized protein	1.44544	0.53151	Up
D5RDH2	Glutathione peroxidase	1.22794	0.296245	Up
D5RDY7	3-oxoacid CoA-transferase, A subunit	0.51464	-0.958366	Down
D5RDA5	L-methionine gamma-lyase	0.793204	-0.334237	Down
D5RFB8	50S ribosomal protein L24	0.415911	-1.26565	Down
D5RAT5	AAA-ATPase_like domain-containing protein	1.34548	0.42812	Up
D5RC54	Uncharacterized protein	0.796389	-0.328454	Down
D5RFX6	DUF2156 domain-containing protein	1.36087	0.444531	Up
D5RAG0	WGR domain protein	0.81748	-0.290746	Down
D5RB26	Uncharacterized protein	1.54129	0.624134	Up
D5RC45	Pyridine nucleotide-disulfide oxidoreductase	1.43736	0.523417	Up
D5RCW8	Uncharacterized protein	2.90051	1.5363	Up
D5RB72	Cysteine--tRNA ligase	1.46516	0.551061	Up
D5RA28	Phosphoribosylformylglycinamidine cyclo-ligase	1.76062	0.816081	Up
D5RA57	Uncharacterized protein	1.37902	0.463641	Up
D5RFC7	50S ribosomal protein L23	0.54392	-0.878534	Down
D5RBZ7	D-aminoacyl-tRNA deacylase	1.73088	0.791506	Up
D5RD76	AbgT transporter family	0.673561	-0.570119	Down
D5RF73	Acetyltransferase, GNAT family	1.36778	0.45184	Up
D5RDY2	30S ribosomal protein S7	1.3204	0.400974	Up
D5RC27	Putative glutaconyl-CoA decarboxylase subunit gamma	0.653679	-0.613345	Down
D5RBG6	Choline/ethanolamine kinase	0.797502	-0.32644	Down
D5RCL1	Nucleotide-binding protein HMPREF0397_0946	0.545232	-0.875059	Down
D5RC75	Acyl carrier protein	0.681868	-0.552435	Down
D5RAD3	Met-10+ like-protein	0.648294	-0.62528	Down
D5RBQ0	YadA_anchor domain-containing protein	1.98304	0.987716	Up
D5REF0	DNA repair protein RadC	0.792018	-0.336395	Down
D5RAK6	Lipid-A-disaccharide synthase	0.74791	-0.419063	Down
D5RBW1	Uncharacterized protein	0.479603	-1.06009	Down
D5RE48	Flavodoxin	1.292	0.369606	Up
D5REZ8	CBS domain protein	1.45275	0.538789	Up
D5RES8	Pyridoxamine 5'-phosphate oxidase family protein	2.31789	1.21281	Up
D5REV8	Efflux transporter, RND family, MFP subunit	0.676334	-0.564192	Down
D5RBT2	Isoprenyl transferase	0.815478	-0.294283	Down
D5RA42	Biotin synthase	1.40742	0.493056	Up
D5RBQ5	ABC transporter, ATP-binding protein	0.546543	-0.871594	Down
D5RD95	5-oxoprolinase subunit A	0.830705	-0.267592	Down
D5RBM6	Uncharacterized protein	0.773661	-0.370226	Down
D5RAM5	DNA polymerase III, beta subunit	0.758691	-0.398415	Down
D5RBM1	Elongation factor P	0.612877	-0.706332	Down
D5RCQ8	Beta-alanyl-CoA:ammonia lyase	0.286609	-1.80284	Down
D5RD92	Aldehyde dehydrogenase (NAD) family protein	0.831186	-0.266757	Down
D5RBB0	UDP-N-acetylenolpyruvoylglucosamine reductase	1.71151	0.775269	Up
D5RFV6	Flavodoxin	0.806283	-0.310642	Down
D5RE00	Heavy metal-associated domain protein	1.67754	0.746351	Up
D5RFL4	Ribosomal RNA small subunit methyltransferase G	3.26756	1.70821	Up
D5RF93	Putative metallophosphoesterase	1.38975	0.474825	Up
D5RC94	UPF0265 protein HMPREF0397_0829	2.608	1.38294	Up
D5REL9	Polyprenyl synthetase	1.36108	0.444753	Up
D5RAP1	50S ribosomal subunit assembly factor BipA	0.766535	-0.383576	Down
D5RD77	Copper homeostasis protein CutC	1.93196	0.950063	Up
D5RBC9	N-acetylneuraminate lyase	1.34867	0.431539	Up
D5RB17	Citrate lyase acyl carrier protein	0.592969	-0.753972	Down
D5RCP5	30S ribosomal protein S20	0.443315	-1.1736	Down
D5RFU2	Threonine/alanine tRNA ligase second additional domain protein	0.715479	-0.483019	Down
D5RDQ7	ABC transporter, ATP-binding protein	1.53007	0.613599	Up
D5RAD4	Transcriptional regulator, TetR family	0.488756	-1.03281	Down
D5RAS2	Oxidoreductase, 2-nitropropane dioxygenase family protein	0.769004	-0.378936	Down
D5RCR9	Putative TIGR00366 family protein	0.700547	-0.513447	Down
D5RB82	Peptidase S24-like protein	0.136728	-2.87062	Down
D5RBB1	UDP-N-acetylmuramate--L-alanine ligase	0.817669	-0.29041	Down
D5RCP4	Nitroreductase family protein	0.742712	-0.429125	Down
D5RA14	Cobyrinate a,c-diamide synthase	1.39724	0.482583	Up
D5RE33	Chorismate mutase	2.32259	1.21574	Up
D5RFE2	30S ribosomal protein S6	0.772842	-0.371754	Down
D5RB08	Trk system potassium uptake protein TrkA	0.798759	-0.324168	Down
D5RAM1	Uncharacterized protein	2.24136	1.16438	Up
D5RAL0	Uncharacterized protein	0.639951	-0.643968	Down
D5RFV3	Efflux transporter, RND family, MFP subunit	1.41329	0.499055	Up
D5RBJ7	7TM-HD extracellular	0.697689	-0.519345	Down
D5RAM9	8-oxoguanine DNA glycosylase/AP lyase	0.151148	-2.72597	Down
D5RD11	Glucokinase	0.795867	-0.329402	Down
D5RFL5	tRNA uridine 5-carboxymethylaminomethyl modification enzyme MnmG	0.617817	-0.694749	Down
D5RED3	Transcriptional regulator, Rrf2 family	0.552432	-0.85613	Down
D5REU5	50S ribosomal protein L36	0.72676	-0.46045	Down
D5REM5	PTS system, N-acetylglucosamine-specific IIBC component	0.636461	-0.651856	Down
D5RBP6	Lipopolysaccharide export system ATP-binding protein LptB	0.602016	-0.732126	Down
D5RAS0	Formimidoylglutamase	0.726369	-0.461226	Down
D5RDP1	Lon proteolytic domain-containing protein	1.28723	0.364272	Up
D5RFJ7	ATPase, AAA family	1.23439	0.303793	Up
D5RDQ2	Uncharacterized protein	2.14799	1.10299	Up
D5RDJ0	Ribosome-binding factor A	2.10668	1.07497	Up
D5RA43	ATP-dependent dethiobiotin synthetase BioD	0.452543	-1.14387	Down
D5RCD9	Peptide deformylase	0.677311	-0.562109	Down
D5RBI8	Asparaginase	0.762938	-0.390362	Down
D5RDG6	Uncharacterized protein	1.41737	0.503217	Up
D5RC91	Bifunctional protein PyrR	1.69076	0.757669	Up
D5RCG3	YhcH/YjgK/YiaL family protein	0.65891	-0.601847	Down
D5RBJ5	DNA-binding helix-turn-helix protein	1.29636	0.374466	Up
D5REY7	ATPase/histidine kinase/DNA gyrase B/HSP90 domain protein	1.34609	0.428772	Up
D5REE7	Glycerol-3-phosphate dehydrogenase [NAD(P)+]	0.83256	-0.264374	Down
D5RA36	Uncharacterized protein	0.71131	-0.49145	Down
D5RDS1	Uncharacterized protein	0.76858	-0.379733	Down
D5RDV6	Aspartate--ammonia ligase	0.655513	-0.609303	Down
D5RCU3	Transporter, MotA/TolQ/ExbB proton channel family protein	0.751647	-0.411872	Down
D5RFA7	Uridylate kinase	0.625817	-0.676188	Down
D5RE79	DNA gyrase subunit A	0.786435	-0.346601	Down
D5REA1	Transcriptional regulator, LysR family	0.611294	-0.710062	Down
D5RF34	BMC domain protein	1.35168	0.434754	Up
D5RCI1	50S ribosomal protein L27	0.727104	-0.459767	Down
D5RDN4	Stress responsive A/B barrel domain protein	2.50057	1.32226	Up
D5RD38	Heavy metal translocating P-type ATPase	0.742143	-0.430231	Down
D5RFY5	Uncharacterized protein	1.40995	0.495647	Up
D5RDJ7	Glycerophosphodiester phosphodiesterase family protein	1.24242	0.31315	Up
D5RAP9	Methyltransf_11 domain-containing protein	1.5328	0.616166	Up
D5REY5	Ribonuclease Y	0.727692	-0.458599	Down
D5RAP4	Uncharacterized protein	1.28301	0.359533	Up
D5REH2	Uncharacterized protein	0.722865	-0.468203	Down
D5RBN0	Coenzyme A biosynthesis bifunctional protein CoaBC	0.767111	-0.382493	Down
D5REG6	RelA/SpoT domain protein	0.784644	-0.34989	Down
D5RBE3	Methionyl-tRNA formyltransferase	0.809714	-0.304516	Down
D5RBV9	Pyridoxamine 5'-phosphate oxidase family protein	1.48943	0.574757	Up
D5R9X2	Translation initiation factor IF-3	1.3928	0.477984	Up
D5RAM8	4-hydroxybutyrate coenzyme A transferase	0.825735	-0.27625	Down
D5RBS8	RIP metalloprotease RseP	1.40834	0.493991	Up
D5RE19	Fe-S iron-sulfur cluster assembly protein, NifU family	1.38769	0.472688	Up
D5RCQ0	Ribose-5-phosphate isomerase B	0.436919	-1.19456	Down
D5RDT0	Uncharacterized protein	0.555037	-0.849344	Down
D5RAU5	Transcriptional regulator, MarR family	1.60689	0.684267	Up
D5REX5	Pyridine nucleotide-disulfide oxidoreductase	0.761364	-0.393341	Down
D5RA69	Uncharacterized protein	3.70303	1.88871	Up
D5RFM9	ATP synthase, subunit C	0.693001	-0.529072	Down
D5RBY9	ATP synthase subunit beta	0.703902	-0.506553	Down
D5RC52	Probable septum site-determining protein MinC	1.33148	0.413032	Up
D5RFJ0	Uncharacterized protein	1.65386	0.725837	Up
D5RDH9	ABC transporter, ATP-binding protein	0.718798	-0.476341	Down
D5RBV1	ABC transporter, permease protein	0.387059	-1.36938	Down
D5RDS2	Beta-eliminating lyase	0.762996	-0.390253	Down
D5RC39	Peptide methionine sulfoxide reductase MsrA	0.561374	-0.832965	Down
D5RBD6	RelA/SpoT family protein	0.683292	-0.549425	Down
D5RDC7	Amino acid carrier protein	0.825848	-0.276052	Down
D5RA80	tRNA 5-hydroxyuridine methyltransferase	1.70283	0.767934	Up
D5RA09	Cobalt-precorrin-5B C(1)-methyltransferase	0.544338	-0.877426	Down
D5RAX3	Riboflavin biosynthesis protein RibD	0.687969	-0.539585	Down
D5REA4	Peptidase C26	0.810761	-0.302651	Down
D5RBI0	Peptidase, M23 family	0.773792	-0.369982	Down
D5RBY5	ATP synthase subunit b	2.39716	1.26133	Up
D5RA31	N5-carboxyaminoimidazole ribonucleotide mutase	1.44982	0.535877	Up
D5RBI7	Proline iminopeptidase (Fragment)	1.53757	0.620652	Up
D5RE90	Putative alanine racemase	0.821575	-0.283536	Down
D5RC04	Na+/H+ antiporter family protein	0.763867	-0.388607	Down
D5RAY1	Uncharacterized protein	0.437861	-1.19146	Down
D5RDT6	Putative glycogen debranching enzyme GlgX	1.85293	0.889805	Up
D5RAP5	Uncharacterized protein	2.33079	1.22082	Up
D5RDY9	GTPase Era	0.459058	-1.12325	Down
D5REB4	Signal peptide peptidase SppA, 36K type	0.58783	-0.76653	Down
D5RF90	tRNA (guanine-N(7)-)-methyltransferase	0.727719	-0.458548	Down
D5RCY0	MORN repeat protein	1.62679	0.70203	Up
D5RE30	Exodeoxyribonuclease III	1.27989	0.356019	Up
D5RAL6	Ribonuclease R	0.829929	-0.268941	Down
D5RF01	CinA-like protein	0.619011	-0.691963	Down
D5RE06	POTRA domain protein, ShlB-type (Fragment)	1.89522	0.922363	Up
D5RBD5	Queuine tRNA-ribosyltransferase	0.594132	-0.751145	Down
D5RB85	Phenazine biosynthesis protein, PhzF family	1.53772	0.620789	Up
D5RA07	4-phosphoerythronate dehydrogenase	1.27493	0.350416	Up
D5REX3	Cyclic nucleotide-binding domain protein	0.536987	-0.897041	Down
D5RCC0	HTH tetR-type domain-containing protein	0.525478	-0.928298	Down
D5RFS8	Heptosyltransferase	0.689858	-0.535629	Down
D5RCT9	MIP family channel protein	1.64391	0.717133	Up
D5RBA8	POTRA domain protein, FtsQ-type	1.38017	0.464847	Up
D5RE01	Cadmium-exporting ATPase	1.95557	0.96759	Up
D5RDP3	Uncharacterized protein	1.50646	0.591162	Up
D5RA25	Uncharacterized protein	0.736368	-0.441502	Down
D5RAE1	N-acetyltransferase domain-containing protein	0.603628	-0.728269	Down
D5RB61	Dihydrodipicolinate synthetase family	1.8287	0.870818	Up
D5RCB9	Flavodoxin family protein	1.43379	0.519834	Up
D5RBE1	UPF0735 ACT domain-containing protein HMPREF0397_0526	0.788642	-0.342558	Down
D5RC28	Oxaloacetate decarboxylase gamma chain	0.688172	-0.539158	Down
D5RBY6	ATP synthase subunit delta	0.452832	-1.14295	Down
D5RBT5	RNA methyltransferase, RsmD family	1.4008	0.486246	Up
D5RBP0	Protein-export membrane protein SecF	1.72768	0.788835	Up
D5RF97	Twitching motility protein	0.560004	-0.836491	Down
D5RAP7	Uncharacterized protein	1.51916	0.60327	Up
D5RB50	Putative HAD hydrolase, TIGR01457 family	2.75501	1.46206	Up
D5RCS7	3-oxoacyl-(Acyl carrier protein) synthase III	1.26309	0.336958	Up
D5RCD1	Glutamate racemase	1.54022	0.623136	Up
D5RAK3	3-hydroxyacyl-[acyl-carrier-protein] dehydratase FabZ	1.28348	0.360056	Up
D5RAQ3	Porphobilinogen deaminase	1.58168	0.661454	Up
D5RF74	Uncharacterized protein (Fragment)	1.37884	0.46345	Up
D5RDS6	Putative tRNA (cytidine(34)-2'-O)-methyltransferase	1.61021	0.687248	Up
D5RF04	Dephospho-CoA kinase	1.91856	0.940027	Up
D5RF42	Ethanolamine utilization protein, EutP	1.30328	0.382146	Up
D5RBH5	50S ribosomal protein L31	0.61896	-0.692082	Down
D5RDL9	Glucose-1-phosphate adenylyltransferase	0.703743	-0.50688	Down
D5RAJ0	Lipoprotein releasing system, transmembrane protein, LolC/E family	0.781367	-0.355927	Down
D5RBH8	Sigma-70 region 2	1.25076	0.322808	Up
D5RBN1	Uncharacterized protein	1.66498	0.735505	Up
D5RBE4	Transcriptional repressor NrdR	1.3994	0.484805	Up
D5RCE8	Transporter, dicarboxylate/amino acid:cation Na+/H+ symporter family protein	0.494602	-1.01566	Down
D5RDX2	dTTP/UTP pyrophosphatase	2.0206	1.01478	Up
D5REU7	30S ribosomal protein S11	0.523785	-0.932954	Down
D5RD66	Uncharacterized protein	0.660992	-0.597294	Down
D5RBS1	Uncharacterized protein	0.752102	-0.410999	Down
D5RBF9	Transcriptional regulator, HxlR family	1.65695	0.728534	Up
D5RC93	Recombination protein RecR	1.21587	0.281986	Up
D5REP4	Uncharacterized protein	0.610816	-0.71119	Down
D5RBJ3	Aminotransferase, class I/II	1.22138	0.288506	Up
D5RDP5	Uncharacterized protein	0.565189	-0.823195	Down
D5RFS2	tRNA N6-adenosine threonylcarbamoyltransferase	0.773981	-0.36963	Down
D5RDN5	Uncharacterized protein	1.96988	0.97811	Up
D5RER1	DUF1858 domain-containing protein	0.693967	-0.527061	Down
D5RF71	50S ribosomal protein L33	1.23146	0.300372	Up
D5RB09	HDIG domain protein	1.48834	0.5737	Up
D5RC72	Radical SAM domain protein	1.24198	0.312646	Up
D5RD25	CRISPR-associated endonuclease Cas1	0.680884	-0.554518	Down
D5RF79	Ion-translocating oxidoreductase complex subunit D	0.615265	-0.700721	Down
D5RB41	Heptosyltransferase	0.802829	-0.316835	Down
D5RDI7	ATP-dependent Clp protease proteolytic subunit	2.06622	1.04699	Up
D5RFA9	Protein translocase subunit SecY	1.25754	0.3306	Up
D5RCI6	Uncharacterized protein	1.60449	0.682114	Up
D5RBL3	Fic family protein	0.341287	-1.55094	Down
D5RC30	Methyltransferase domain protein	1.45325	0.539287	Up
D5R9Z4	CbiG	0.400636	-1.31963	Down
D5RAA4	ABC transporter substrate binding protein	1.37392	0.458295	Up
D5RD55	HD domain-containing protein	0.819654	-0.286914	Down
D5RAB4	Putative dGTPase	0.805635	-0.311802	Down
D5RFQ8	Ethanolamine utilization protein EutJ family protein	0.340177	-1.55564	Down
D5RE22	N-acetyltransferase domain-containing protein	0.322014	-1.6348	Down
D5RBN6	DNA polymerase I	0.826698	-0.274568	Down
D5RCM3	Glutaredoxin domain-containing protein	0.759004	-0.397821	Down
D5RCB3	Efflux ABC transporter, permease protein	0.704115	-0.506118	Down
D5RF77	Ion-translocating oxidoreductase complex subunit E	0.648739	-0.62429	Down
D5RB39	Glycosyltransferase, group 1 family protein	0.785924	-0.347539	Down
D5RC67	DNA integrity scanning protein DisA	0.76098	-0.394069	Down
D5REV7	RND transporter, HAE1/HME family, permease protein	0.535819	-0.900183	Down
D5RC13	Addiction module toxin, RelE/StbE family	1.27912	0.355157	Up
D5RAX4	Riboflavin synthase, alpha subunit	0.599413	-0.738377	Down
D5REL5	Arsenite-activated ATPase (ArsA)	5.25832	2.3946	Up
D5RCG9	Peptidase, S9A/B/C family, catalytic domain protein	0.599349	-0.738532	Down
D5RDJ4	Ribosome maturation factor RimP	2.30258	1.20325	Up
D5RBR4	Transcriptional regulator, GntR family	0.604202	-0.726898	Down
D5RDJ1	Translation initiation factor IF-2	1.22822	0.296569	Up
D5RCF4	Glucosamine-6-phosphate deaminase	0.698382	-0.517912	Down
D5RDR7	ABC transporter, ATP-binding protein	0.539687	-0.889806	Down
D5RET4	Oxidoreductase NAD-binding domain protein	0.752748	-0.409761	Down
D5RB99	GMP synthase [glutamine-hydrolyzing]	0.594623	-0.749954	Down
D5RBE7	Uncharacterized protein (Fragment)	1.97308	0.980446	Up
D5RBD3	Uncharacterized protein	0.641812	-0.639778	Down
D5RFU5	DNA helicase	1.212	0.277391	Up
D5RAI9	Penicillin-insensitive transglycosylase	2.58984	1.37286	Up
D5RA29	Amidophosphoribosyltransferase	1.25862	0.331838	Up
D5REY1	UDP-3-O-acylglucosamine N-acyltransferase	0.790729	-0.338745	Down
D5RCP9	Peptidyl-prolyl cis-trans isomerase	0.606251	-0.722013	Down
D5RDU0	Uncharacterized protein	1.29843	0.376763	Up
D5RCL5	DJ-1 family protein	0.727158	-0.459659	Down
D5RC57	Uncharacterized protein	2.28154	1.19001	Up
D5REV4	Acetyltransferase, GNAT family	1.69905	0.764724	Up
D5RAZ8	Uncharacterized protein	1.2211	0.288179	Up
D5RCV4	Uncharacterized protein	4.17787	2.06277	Up
D5RBQ4	NAD dependent epimerase/dehydratase family protein	0.19172	-2.38292	Down
D5RCA0	Tryptophan--tRNA ligase	1.37891	0.463526	Up
D5RFY8	Uncharacterized protein	1.34689	0.429627	Up
D5RDQ1	Putative phage tail component domain protein	1.27532	0.350854	Up
D5RAL7	SsrA-binding protein	0.652287	-0.616422	Down
D5REJ8	Periplasmic binding protein	1.44082	0.526887	Up
D5RB45	Putative permease	0.713795	-0.486418	Down
D5REH8	Succinylglutamate desuccinylase/aspartoacylase family protein	0.827349	-0.273431	Down
D5R9Z9	Precorrin-4 C(11)-methyltransferase	1.82621	0.868855	Up
D5RAY9	Histidine kinase	4.77786	2.25636	Up
D5REI5	MATE efflux family protein	0.665185	-0.588172	Down
D5REB1	Rhodanese-like protein (Fragment)	2.69211	1.42874	Up
D5RAI2	Putative DNA protecting protein DprA	1.31584	0.395982	Up
D5RDZ9	Transcriptional regulator, ArsR family	0.651299	-0.618607	Down
D5RFG8	Formyl transferase	0.690482	-0.534323	Down
